# Supplementary material for: CSF Proteomics Identifies Specific and Shared Pathways for Multiple Sclerosis Clinical Subtypes
Source: PLoS One. 2015 May 5;10(5):e0122045. doi: 10.1371/journal.pone.0122045 (PMC4420287; doi:10.1371/journal.pone.0122045)
Supplement: S1 Data — Protein list and their corresponding accession numbers and fold changes relative to control master gel spots were given for each individual patient samples. As it is indicated in the manuscript, our methodology is based on the comparison of the identified protein spots between individual patients gels and control gel. To this aim, we performed MALDI-TOF analysis for detection of the protein spots not for all samples, but we compared all patients gel for identified protein spots. Data is also shared via Harvard Dataverse network (doi:10.7910/DVN/28497). (ZIP) [file pone.0122045.s001.zip]

Archive with 319 entries (310 files):
- S4_Raw Data/
- S4_Raw Data/CIS Patients/
- S4_Raw Data/CIS Patients/.DS_Store
- __MACOSX/
- __MACOSX/S4_Raw Data/
- __MACOSX/S4_Raw Data/CIS Patients/
- __MACOSX/S4_Raw Data/CIS Patients/._.DS_Store
- S4_Raw Data/CIS Patients/CIS-001.xlsx
- __MACOSX/S4_Raw Data/CIS Patients/._CIS-001.xlsx
- S4_Raw Data/CIS Patients/CIS-002.xlsx
- __MACOSX/S4_Raw Data/CIS Patients/._CIS-002.xlsx
- S4_Raw Data/CIS Patients/CIS-003.xlsx
- __MACOSX/S4_Raw Data/CIS Patients/._CIS-003.xlsx
- S4_Raw Data/CIS Patients/CIS-004.xlsx
- __MACOSX/S4_Raw Data/CIS Patients/._CIS-004.xlsx
- S4_Raw Data/CIS Patients/CIS-005.xlsx
- __MACOSX/S4_Raw Data/CIS Patients/._CIS-005.xlsx
- S4_Raw Data/CIS Patients/CIS-006.xlsx
- __MACOSX/S4_Raw Data/CIS Patients/._CIS-006.xlsx
- S4_Raw Data/CIS Patients/CIS-007.xlsx
- __MACOSX/S4_Raw Data/CIS Patients/._CIS-007.xlsx
- S4_Raw Data/CIS Patients/CIS-008.xlsx
- __MACOSX/S4_Raw Data/CIS Patients/._CIS-008.xlsx
- S4_Raw Data/CIS Patients/CIS-009.xlsx
- __MACOSX/S4_Raw Data/CIS Patients/._CIS-009.xlsx
- S4_Raw Data/CIS Patients/CIS-010.xlsx
- __MACOSX/S4_Raw Data/CIS Patients/._CIS-010.xlsx
- S4_Raw Data/CIS Patients/CIS-011.xlsx
- __MACOSX/S4_Raw Data/CIS Patients/._CIS-011.xlsx
- S4_Raw Data/CIS Patients/CIS-012.xlsx
- __MACOSX/S4_Raw Data/CIS Patients/._CIS-012.xlsx
- S4_Raw Data/CIS Patients/CIS-013.xlsx
- __MACOSX/S4_Raw Data/CIS Patients/._CIS-013.xlsx
- S4_Raw Data/CIS Patients/CIS-014.xlsx
- __MACOSX/S4_Raw Data/CIS Patients/._CIS-014.xlsx
- S4_Raw Data/CIS Patients/CIS-015.xlsx
- __MACOSX/S4_Raw Data/CIS Patients/._CIS-015.xlsx
- S4_Raw Data/CIS Patients/CIS-016.xlsx
- __MACOSX/S4_Raw Data/CIS Patients/._CIS-016.xlsx
- S4_Raw Data/CIS Patients/CIS-017.xlsx
- __MACOSX/S4_Raw Data/CIS Patients/._CIS-017.xlsx
- S4_Raw Data/CIS Patients/CIS-018.xlsx
- __MACOSX/S4_Raw Data/CIS Patients/._CIS-018.xlsx
- S4_Raw Data/CIS Patients/CIS-019.xlsx
- __MACOSX/S4_Raw Data/CIS Patients/._CIS-019.xlsx
- S4_Raw Data/CIS Patients/CIS-020.xlsx
- __MACOSX/S4_Raw Data/CIS Patients/._CIS-020.xlsx
- S4_Raw Data/CIS Patients/CIS-021.xlsx
- __MACOSX/S4_Raw Data/CIS Patients/._CIS-021.xlsx
- S4_Raw Data/CIS Patients/CIS-022.xlsx
- __MACOSX/S4_Raw Data/CIS Patients/._CIS-022.xlsx
- S4_Raw Data/CIS Patients/CIS-023.xlsx
- __MACOSX/S4_Raw Data/CIS Patients/._CIS-023.xlsx
- S4_Raw Data/CIS Patients/CIS-024.xlsx
- __MACOSX/S4_Raw Data/CIS Patients/._CIS-024.xlsx
- S4_Raw Data/CIS Patients/CIS-025.xlsx
- __MACOSX/S4_Raw Data/CIS Patients/._CIS-025.xlsx
- S4_Raw Data/CIS Patients/CIS-026.xlsx
- __MACOSX/S4_Raw Data/CIS Patients/._CIS-026.xlsx
- S4_Raw Data/CIS Patients/CIS-027.xlsx
- __MACOSX/S4_Raw Data/CIS Patients/._CIS-027.xlsx
- S4_Raw Data/CIS Patients/CIS-028.xlsx
- __MACOSX/S4_Raw Data/CIS Patients/._CIS-028.xlsx
- S4_Raw Data/CIS Patients/CIS-029.xlsx
- __MACOSX/S4_Raw Data/CIS Patients/._CIS-029.xlsx
- S4_Raw Data/CIS Patients/CIS-030.xlsx
- __MACOSX/S4_Raw Data/CIS Patients/._CIS-030.xlsx
- S4_Raw Data/CIS Patients/CIS-031.xlsx
- __MACOSX/S4_Raw Data/CIS Patients/._CIS-031.xlsx
- S4_Raw Data/CIS Patients/CIS-032.xlsx
- __MACOSX/S4_Raw Data/CIS Patients/._CIS-032.xlsx
- S4_Raw Data/CIS Patients/CIS-033.xlsx
- __MACOSX/S4_Raw Data/CIS Patients/._CIS-033.xlsx
- S4_Raw Data/CIS Patients/CIS-034.xlsx
- __MACOSX/S4_Raw Data/CIS Patients/._CIS-034.xlsx
- S4_Raw Data/CIS Patients/CIS-035.xlsx
- __MACOSX/S4_Raw Data/CIS Patients/._CIS-035.xlsx
- S4_Raw Data/CIS Patients/CIS-036.xlsx
- __MACOSX/S4_Raw Data/CIS Patients/._CIS-036.xlsx
- S4_Raw Data/CIS Patients/CIS-037.xlsx
- __MACOSX/S4_Raw Data/CIS Patients/._CIS-037.xlsx
- S4_Raw Data/CIS Patients/CIS-038.xlsx
- __MACOSX/S4_Raw Data/CIS Patients/._CIS-038.xlsx
- S4_Raw Data/CIS Patients/CIS-039.xlsx
- __MACOSX/S4_Raw Data/CIS Patients/._CIS-039.xlsx
- S4_Raw Data/CIS Patients/CIS-040.xlsx
- __MACOSX/S4_Raw Data/CIS Patients/._CIS-040.xlsx
- S4_Raw Data/CIS Patients/CIS-041.xlsx
- __MACOSX/S4_Raw Data/CIS Patients/._CIS-041.xlsx
- S4_Raw Data/CIS Patients/CIS-042.xlsx
- __MACOSX/S4_Raw Data/CIS Patients/._CIS-042.xlsx
- S4_Raw Data/CIS Patients/CIS-043.xlsx
- __MACOSX/S4_Raw Data/CIS Patients/._CIS-043.xlsx
- S4_Raw Data/CIS Patients/CIS-044.xlsx
- __MACOSX/S4_Raw Data/CIS Patients/._CIS-044.xlsx
- S4_Raw Data/CIS Patients/CIS-045.xlsx
- __MACOSX/S4_Raw Data/CIS Patients/._CIS-045.xlsx
- S4_Raw Data/CIS Patients/CIS-046.xlsx
- __MACOSX/S4_Raw Data/CIS Patients/._CIS-046.xlsx
- S4_Raw Data/CIS Patients/CIS-047.xlsx
- __MACOSX/S4_Raw Data/CIS Patients/._CIS-047.xlsx
- S4_Raw Data/CIS Patients/CIS-048.xlsx
- __MACOSX/S4_Raw Data/CIS Patients/._CIS-048.xlsx
- S4_Raw Data/CIS Patients/CIS-049.xlsx
- __MACOSX/S4_Raw Data/CIS Patients/._CIS-049.xlsx
- S4_Raw Data/CIS Patients/CIS-050.xlsx
- __MACOSX/S4_Raw Data/CIS Patients/._CIS-050.xlsx
- __MACOSX/S4_Raw Data/._CIS Patients
- S4_Raw Data/PMS Patients/
- S4_Raw Data/PMS Patients/PPMS-001.xlsx
- __MACOSX/S4_Raw Data/PMS Patients/
- __MACOSX/S4_Raw Data/PMS Patients/._PPMS-001.xlsx
- S4_Raw Data/PMS Patients/PPMS-002.xlsx
- __MACOSX/S4_Raw Data/PMS Patients/._PPMS-002.xlsx
- S4_Raw Data/PMS Patients/PPMS-003.xlsx
- __MACOSX/S4_Raw Data/PMS Patients/._PPMS-003.xlsx
- S4_Raw Data/PMS Patients/PPMS-004.xlsx
- __MACOSX/S4_Raw Data/PMS Patients/._PPMS-004.xlsx
- S4_Raw Data/PMS Patients/PPMS-005.xlsx
- __MACOSX/S4_Raw Data/PMS Patients/._PPMS-005.xlsx
- S4_Raw Data/PMS Patients/PPMS-006.xlsx
- __MACOSX/S4_Raw Data/PMS Patients/._PPMS-006.xlsx
- S4_Raw Data/PMS Patients/PPMS-007.xlsx
- __MACOSX/S4_Raw Data/PMS Patients/._PPMS-007.xlsx
- S4_Raw Data/PMS Patients/PPMS-008.xlsx
- __MACOSX/S4_Raw Data/PMS Patients/._PPMS-008.xlsx
- S4_Raw Data/PMS Patients/PPMS-009.xlsx
- __MACOSX/S4_Raw Data/PMS Patients/._PPMS-009.xlsx
- S4_Raw Data/PMS Patients/PPMS-010.xlsx
- __MACOSX/S4_Raw Data/PMS Patients/._PPMS-010.xlsx
- S4_Raw Data/PMS Patients/PPMS-011.xlsx
- __MACOSX/S4_Raw Data/PMS Patients/._PPMS-011.xlsx
- S4_Raw Data/PMS Patients/PPMS-012.xlsx
- __MACOSX/S4_Raw Data/PMS Patients/._PPMS-012.xlsx
- S4_Raw Data/PMS Patients/PPMS-013.xlsx
- __MACOSX/S4_Raw Data/PMS Patients/._PPMS-013.xlsx
- S4_Raw Data/PMS Patients/PPMS-014.xlsx
- __MACOSX/S4_Raw Data/PMS Patients/._PPMS-014.xlsx
- S4_Raw Data/PMS Patients/PPMS-015.xlsx
- __MACOSX/S4_Raw Data/PMS Patients/._PPMS-015.xlsx
- S4_Raw Data/PMS Patients/PPMS-016.xlsx
- __MACOSX/S4_Raw Data/PMS Patients/._PPMS-016.xlsx
- S4_Raw Data/PMS Patients/PPMS-017.xlsx
- __MACOSX/S4_Raw Data/PMS Patients/._PPMS-017.xlsx
- S4_Raw Data/PMS Patients/PPMS-018.xlsx
- __MACOSX/S4_Raw Data/PMS Patients/._PPMS-018.xlsx
- S4_Raw Data/PMS Patients/PPMS-019.xlsx
- __MACOSX/S4_Raw Data/PMS Patients/._PPMS-019.xlsx
- S4_Raw Data/PMS Patients/PPMS-020.xlsx
- __MACOSX/S4_Raw Data/PMS Patients/._PPMS-020.xlsx
- S4_Raw Data/PMS Patients/PPMS-021.xlsx
- __MACOSX/S4_Raw Data/PMS Patients/._PPMS-021.xlsx
- S4_Raw Data/PMS Patients/PPMS-022.xlsx
- __MACOSX/S4_Raw Data/PMS Patients/._PPMS-022.xlsx
- S4_Raw Data/PMS Patients/PPMS-023.xlsx
- __MACOSX/S4_Raw Data/PMS Patients/._PPMS-023.xlsx
- S4_Raw Data/PMS Patients/PPMS-024.xlsx
- __MACOSX/S4_Raw Data/PMS Patients/._PPMS-024.xlsx
- S4_Raw Data/PMS Patients/PPMS-025.xlsx
- __MACOSX/S4_Raw Data/PMS Patients/._PPMS-025.xlsx
- S4_Raw Data/PMS Patients/PPMS-026.xlsx
- __MACOSX/S4_Raw Data/PMS Patients/._PPMS-026.xlsx
- S4_Raw Data/PMS Patients/PPMS-027.xlsx
- __MACOSX/S4_Raw Data/PMS Patients/._PPMS-027.xlsx
- S4_Raw Data/PMS Patients/PPMS-028.xlsx
- __MACOSX/S4_Raw Data/PMS Patients/._PPMS-028.xlsx
- S4_Raw Data/PMS Patients/PPMS-029.xlsx
- __MACOSX/S4_Raw Data/PMS Patients/._PPMS-029.xlsx
- S4_Raw Data/PMS Patients/PPMS-030.xlsx
- __MACOSX/S4_Raw Data/PMS Patients/._PPMS-030.xlsx
- S4_Raw Data/PMS Patients/PPMS-031.xlsx
- __MACOSX/S4_Raw Data/PMS Patients/._PPMS-031.xlsx
- S4_Raw Data/PMS Patients/PPMS-032.xlsx
- __MACOSX/S4_Raw Data/PMS Patients/._PPMS-032.xlsx
- S4_Raw Data/PMS Patients/PPMS-033.xlsx
- __MACOSX/S4_Raw Data/PMS Patients/._PPMS-033.xlsx
- S4_Raw Data/PMS Patients/PPMS-034.xlsx
- __MACOSX/S4_Raw Data/PMS Patients/._PPMS-034.xlsx
- __MACOSX/S4_Raw Data/._PMS Patients
- S4_Raw Data/RRMS Patients/
- S4_Raw Data/RRMS Patients/.DS_Store
- __MACOSX/S4_Raw Data/RRMS Patients/
- __MACOSX/S4_Raw Data/RRMS Patients/._.DS_Store
- S4_Raw Data/RRMS Patients/RRMS-001.xlsx
- __MACOSX/S4_Raw Data/RRMS Patients/._RRMS-001.xlsx
- S4_Raw Data/RRMS Patients/RRMS-002.xlsx
- __MACOSX/S4_Raw Data/RRMS Patients/._RRMS-002.xlsx
- S4_Raw Data/RRMS Patients/RRMS-003.xlsx
- __MACOSX/S4_Raw Data/RRMS Patients/._RRMS-003.xlsx
- S4_Raw Data/RRMS Patients/RRMS-004.xlsx
- __MACOSX/S4_Raw Data/RRMS Patients/._RRMS-004.xlsx
- S4_Raw Data/RRMS Patients/RRMS-005.xlsx
- __MACOSX/S4_Raw Data/RRMS Patients/._RRMS-005.xlsx
- S4_Raw Data/RRMS Patients/RRMS-006.xlsx
- __MACOSX/S4_Raw Data/RRMS Patients/._RRMS-006.xlsx
- S4_Raw Data/RRMS Patients/RRMS-007.xlsx
- __MACOSX/S4_Raw Data/RRMS Patients/._RRMS-007.xlsx
- S4_Raw Data/RRMS Patients/RRMS-008.xlsx
- __MACOSX/S4_Raw Data/RRMS Patients/._RRMS-008.xlsx
- S4_Raw Data/RRMS Patients/RRMS-009.xlsx
- __MACOSX/S4_Raw Data/RRMS Patients/._RRMS-009.xlsx
- S4_Raw Data/RRMS Patients/RRMS-010.xlsx
- __MACOSX/S4_Raw Data/RRMS Patients/._RRMS-010.xlsx
- S4_Raw Data/RRMS Patients/RRMS-011.xlsx
- __MACOSX/S4_Raw Data/RRMS Patients/._RRMS-011.xlsx
- S4_Raw Data/RRMS Patients/RRMS-012.xlsx
- __MACOSX/S4_Raw Data/RRMS Patients/._RRMS-012.xlsx
- S4_Raw Data/RRMS Patients/RRMS-013.xlsx
- __MACOSX/S4_Raw Data/RRMS Patients/._RRMS-013.xlsx
- S4_Raw Data/RRMS Patients/RRMS-014.xlsx
- __MACOSX/S4_Raw Data/RRMS Patients/._RRMS-014.xlsx
- S4_Raw Data/RRMS Patients/RRMS-015.xlsx
- __MACOSX/S4_Raw Data/RRMS Patients/._RRMS-015.xlsx
- S4_Raw Data/RRMS Patients/RRMS-016.xlsx
- __MACOSX/S4_Raw Data/RRMS Patients/._RRMS-016.xlsx
- S4_Raw Data/RRMS Patients/RRMS-017.xlsx
- __MACOSX/S4_Raw Data/RRMS Patients/._RRMS-017.xlsx
- S4_Raw Data/RRMS Patients/RRMS-018.xlsx
- __MACOSX/S4_Raw Data/RRMS Patients/._RRMS-018.xlsx
- S4_Raw Data/RRMS Patients/RRMS-019.xlsx
- __MACOSX/S4_Raw Data/RRMS Patients/._RRMS-019.xlsx
- S4_Raw Data/RRMS Patients/RRMS-020.xlsx
- __MACOSX/S4_Raw Data/RRMS Patients/._RRMS-020.xlsx
- S4_Raw Data/RRMS Patients/RRMS-021.xlsx
- __MACOSX/S4_Raw Data/RRMS Patients/._RRMS-021.xlsx
- S4_Raw Data/RRMS Patients/RRMS-022.xlsx
- __MACOSX/S4_Raw Data/RRMS Patients/._RRMS-022.xlsx
- S4_Raw Data/RRMS Patients/RRMS-023.xlsx
- __MACOSX/S4_Raw Data/RRMS Patients/._RRMS-023.xlsx
- S4_Raw Data/RRMS Patients/RRMS-024.xlsx
- __MACOSX/S4_Raw Data/RRMS Patients/._RRMS-024.xlsx
- S4_Raw Data/RRMS Patients/RRMS-025.xlsx
- __MACOSX/S4_Raw Data/RRMS Patients/._RRMS-025.xlsx
- S4_Raw Data/RRMS Patients/RRMS-026.xlsx
- __MACOSX/S4_Raw Data/RRMS Patients/._RRMS-026.xlsx
- S4_Raw Data/RRMS Patients/RRMS-027.xlsx
- __MACOSX/S4_Raw Data/RRMS Patients/._RRMS-027.xlsx
- S4_Raw Data/RRMS Patients/RRMS-028.xlsx
- __MACOSX/S4_Raw Data/RRMS Patients/._RRMS-028.xlsx
- S4_Raw Data/RRMS Patients/RRMS-029.xlsx
- __MACOSX/S4_Raw Data/RRMS Patients/._RRMS-029.xlsx
- S4_Raw Data/RRMS Patients/RRMS-030.xlsx
- __MACOSX/S4_Raw Data/RRMS Patients/._RRMS-030.xlsx
- S4_Raw Data/RRMS Patients/RRMS-031.xlsx
- __MACOSX/S4_Raw Data/RRMS Patients/._RRMS-031.xlsx
- S4_Raw Data/RRMS Patients/RRMS-032.xlsx
- __MACOSX/S4_Raw Data/RRMS Patients/._RRMS-032.xlsx
- S4_Raw Data/RRMS Patients/RRMS-033.xlsx
- __MACOSX/S4_Raw Data/RRMS Patients/._RRMS-033.xlsx
- S4_Raw Data/RRMS Patients/RRMS-034.xlsx
- __MACOSX/S4_Raw Data/RRMS Patients/._RRMS-034.xlsx
- S4_Raw Data/RRMS Patients/RRMS-035.xlsx
- __MACOSX/S4_Raw Data/RRMS Patients/._RRMS-035.xlsx
- S4_Raw Data/RRMS Patients/RRMS-036.xlsx
- __MACOSX/S4_Raw Data/RRMS Patients/._RRMS-036.xlsx
- S4_Raw Data/RRMS Patients/RRMS-037.xlsx
- __MACOSX/S4_Raw Data/RRMS Patients/._RRMS-037.xlsx
- S4_Raw Data/RRMS Patients/RRMS-038.xlsx
- __MACOSX/S4_Raw Data/RRMS Patients/._RRMS-038.xlsx
- S4_Raw Data/RRMS Patients/RRMS-039.xlsx
- __MACOSX/S4_Raw Data/RRMS Patients/._RRMS-039.xlsx
- S4_Raw Data/RRMS Patients/RRMS-040.xlsx
- __MACOSX/S4_Raw Data/RRMS Patients/._RRMS-040.xlsx
- S4_Raw Data/RRMS Patients/RRMS-041.xlsx
- __MACOSX/S4_Raw Data/RRMS Patients/._RRMS-041.xlsx
- S4_Raw Data/RRMS Patients/RRMS-042.xlsx
- __MACOSX/S4_Raw Data/RRMS Patients/._RRMS-042.xlsx
- S4_Raw Data/RRMS Patients/RRMS-043.xlsx
- __MACOSX/S4_Raw Data/RRMS Patients/._RRMS-043.xlsx
- S4_Raw Data/RRMS Patients/RRMS-044.xlsx
- __MACOSX/S4_Raw Data/RRMS Patients/._RRMS-044.xlsx
- S4_Raw Data/RRMS Patients/RRMS-045.xlsx
- __MACOSX/S4_Raw Data/RRMS Patients/._RRMS-045.xlsx
- S4_Raw Data/RRMS Patients/RRMS-046.xlsx
- __MACOSX/S4_Raw Data/RRMS Patients/._RRMS-046.xlsx
- S4_Raw Data/RRMS Patients/RRMS-047.xlsx
- __MACOSX/S4_Raw Data/RRMS Patients/._RRMS-047.xlsx
- S4_Raw Data/RRMS Patients/RRMS-048.xlsx
- __MACOSX/S4_Raw Data/RRMS Patients/._RRMS-048.xlsx
- S4_Raw Data/RRMS Patients/RRMS-049.xlsx
- __MACOSX/S4_Raw Data/RRMS Patients/._RRMS-049.xlsx
- S4_Raw Data/RRMS Patients/RRMS-050.xlsx
- __MACOSX/S4_Raw Data/RRMS Patients/._RRMS-050.xlsx
- S4_Raw Data/RRMS Patients/RRMS-051.xlsx
- __MACOSX/S4_Raw Data/RRMS Patients/._RRMS-051.xlsx
- S4_Raw Data/RRMS Patients/RRMS-052.xlsx
- __MACOSX/S4_Raw Data/RRMS Patients/._RRMS-052.xlsx
- S4_Raw Data/RRMS Patients/RRMS-053.xlsx
- __MACOSX/S4_Raw Data/RRMS Patients/._RRMS-053.xlsx
- S4_Raw Data/RRMS Patients/RRMS-054.xlsx
- __MACOSX/S4_Raw Data/RRMS Patients/._RRMS-054.xlsx
- S4_Raw Data/RRMS Patients/RRMS-055.xlsx
- __MACOSX/S4_Raw Data/RRMS Patients/._RRMS-055.xlsx
- S4_Raw Data/RRMS Patients/RRMS-056.xlsx
- __MACOSX/S4_Raw Data/RRMS Patients/._RRMS-056.xlsx
- S4_Raw Data/RRMS Patients/RRMS-057.xlsx
- __MACOSX/S4_Raw Data/RRMS Patients/._RRMS-057.xlsx
- S4_Raw Data/RRMS Patients/RRMS-058.xlsx
- __MACOSX/S4_Raw Data/RRMS Patients/._RRMS-058.xlsx
- S4_Raw Data/RRMS Patients/RRMS-059.xlsx
[truncated: 19 more entries]
