# Supplementary material for: CSF Proteomics Identifies Specific and Shared Pathways for Multiple Sclerosis Clinical Subtypes
Source: PLoS One. 2015 May 5;10(5):e0122045. doi: 10.1371/journal.pone.0122045 (PMC4420287; doi:10.1371/journal.pone.0122045)
Supplement: S1 Data — Protein list and their corresponding accession numbers and fold changes relative to control master gel spots were given for each individual patient samples. As it is indicated in the manuscript, our methodology is based on the comparison of the identified protein spots between individual patients gels and control gel. To this aim, we performed MALDI-TOF analysis for detection of the protein spots not for all samples, but we compared all patients gel for identified protein spots. Data is also shared via Harvard Dataverse network (doi:10.7910/DVN/28497). (ZIP) [file pone.0122045.s001.zip › S4_Raw Data/CIS Patients/CIS-001.xlsx]

## Sheet: Sheet1
Protein Name	Accession Number	Fold Change
plectin 2 [Homo sapiens]	gi|40849932	2-3
alpha 2 macroglobulin [Homo sapiens]	gi|46812315	3-4
Chain A, Crystal Structure Of Human Alpha 1 Acid Glycoprotein	gi|215794600	2-3
HP protein [Homo sapiens]	gi|47124562	2-3
prostaglandin D2 synthase 21kDa (brain) [Homo sapiens]	gi|55962673	3-4
steerin2 protein [Homo sapiens]	gi|27526809	2-3
unnamed protein product [Homo sapiens]	gi|194391112	4-5
prostaglandin D2 synthase 21kDa (brain) [Homo sapiens]	gi|55962673	4-5
albumin, isoform CRA_h [Homo sapiens]	gi|119626071	4-5
TCRDV2 [Homo sapiens]	gi|2181880	3-4
Chain A, Alpha1-Antitrypsin	gi|157831596	2-3
Chain D, Structure Of Il-13 Antibody H2l6, A Humanized Variant Of C836	gi|311772086	4-5
RecName: Full=Serotransferrin; Short=Transferrin; AltName: Full=Beta-1 metal-binding globulin; AltN	gi|313104271	3-4
Apolipoprotein E OS=Homo sapiens GN=APOE PE=1 SV=1	tr|Q9Y355|Q9Y355	2-3
truncated telethonin [Homo sapiens]	gi|161137716	2-3
Chain B, A Covalent Dimer Of Transthyretin That Affects The Amyloid Pathway	gi|55669576	4-5
Chain A, Human Serum Albumin Complexed With Myristate And Aspirin	gi|122920512	4-5
RecName: Full=Serotransferrin; Short=Transferrin; AltName: Full=Beta-1 metal-binding globulin; AltN	gi|313104271	4-5
alloalbumin Venezia [Homo sapiens]	gi|178345	5-6
unnamed protein product [Homo sapiens]	gi|194391112	2-3
PRO2675 [Homo sapiens]	gi|7770217	2-3
Chain A, Crystal Structure Of The Transthyretin Mutant Ttr C10aY114C	gi|31615374	5-6
Component C9	gi4502511	2-3
Contactin	gi414791	2-3
Ceruloplasmin	gi4557485	2-3
Angiotensinogen	gi4557287	2-3
Leucine rich alpha 2 glycoprotein	gi16418467	2-3
Ig kappa chain VLJ	gi21669449	3-4
Cytotoxic T-lymphocyte protein 4	tr|Q569I7|Q569I7_HUMAN	3-4
Calcium/calmodulin-dependent protein kinase type II subunit beta	gi|194391112	3-4
Dyslexia-associated protein KIAA0319-like protein	gi|158259857	2-3
