# Supplementary material for: CSF Proteomics Identifies Specific and Shared Pathways for Multiple Sclerosis Clinical Subtypes
Source: PLoS One. 2015 May 5;10(5):e0122045. doi: 10.1371/journal.pone.0122045 (PMC4420287; doi:10.1371/journal.pone.0122045)
Supplement: S1 Data — Protein list and their corresponding accession numbers and fold changes relative to control master gel spots were given for each individual patient samples. As it is indicated in the manuscript, our methodology is based on the comparison of the identified protein spots between individual patients gels and control gel. To this aim, we performed MALDI-TOF analysis for detection of the protein spots not for all samples, but we compared all patients gel for identified protein spots. Data is also shared via Harvard Dataverse network (doi:10.7910/DVN/28497). (ZIP) [file pone.0122045.s001.zip › S4_Raw Data/CIS Patients/CIS-002.xlsx]

## Sheet: Sheet1
Protein Name	Accession Number	Fold Change
plectin 2 [Homo sapiens]	gi|40849932	2-3
HP protein [Homo sapiens]	gi|47124562	3-4
Chain A, Crystal Structure Of Human Alpha 1 Acid Glycoprotein	gi|215794600	2-3
alloalbumin Venezia [Homo sapiens]	gi|178345	2-3
Chain L, Crystal Structure Of Hiv-Gp120 Core In Complex With Cd4- Binding Site Antibody B13, Space	gi|268612336	1-2
apolipoprotein A-IV precursor [Homo sapiens]	gi|178779	3-4
albumin, isoform CRA_h [Homo sapiens]	gi|119626071	2-3
Chain A, Alpha1-Antitrypsin	gi|157831596	2-3
TCRDV2 [Homo sapiens]	gi|2181880	2-3
prostaglandin D2 synthase 21kDa (brain) [Homo sapiens]	gi|55962673	3-4
alloalbumin Venezia [Homo sapiens]	gi|178345	4-5
RecName: Full=Serotransferrin; Short=Transferrin; AltName: Full=Beta-1 metal-binding globulin; AltN	gi|313104271	2-3
Chain B, A Covalent Dimer Of Transthyretin That Affects The Amyloid Pathway	gi|55669576	3-4
Chain A, Human Serum Albumin Complexed With Myristate And Aspirin	gi|122920512	2-3
steerin2 protein [Homo sapiens]	gi|27526809	2-3
prostaglandin D2 synthase 21kDa (brain) [Homo sapiens]	gi|55962673	4-5
alpha 2 macroglobulin [Homo sapiens]	gi|46812315	4-5
Chain A, Crystal Structure Of Human Alpha 1 Acid Glycoprotein	gi|215794600	4-5
Apolipoprotein E OS=Homo sapiens GN=APOE PE=1 SV=1	tr|Q9Y355|Q9Y355	5-6
Titin-cap (telethonin) [Homo sapiens]	gi|15426456	2-3
Chain D, Structure Of Il-13 Antibody H2l6, A Humanized Variant Of C836	gi|311772086	3-4
PRO2675 [Homo sapiens]	gi|7770217	2-3
PRO2044 [Homo sapiens]	gi|6650826	2-3
Angiotensinogen	gi4557287	4-5
Leucine rich alpha 2 glycoprotein	gi16418467	5-6
Ig kappa chain VLJ	gi21669449	6-7
Igl chain VLJ	gi21669631	2-3
Cdc42-interacting protein 4	gi|28590	3-4
Cyclic AMP-dependent transcription factor ATF-7	sp|Q9UI66|CI038_HUMAN	3-4
C-C motif chemokine 24	tr|A6NH40|A6NH40_HUMAN	2-3
Platelet glycoprotein 4	tr|A6NKU1|A6NKU1_HUMAN	4-5
CUGBP Elav-like family member 2	tr|Q6N095|Q6N095_HUMAN	1-2
methylmalonyl Coenzyme A mutase precursor variant [Homo sapiens]	gi|62087270	1-2
