# Supplementary material for: CSF Proteomics Identifies Specific and Shared Pathways for Multiple Sclerosis Clinical Subtypes
Source: PLoS One. 2015 May 5;10(5):e0122045. doi: 10.1371/journal.pone.0122045 (PMC4420287; doi:10.1371/journal.pone.0122045)
Supplement: S1 Data — Protein list and their corresponding accession numbers and fold changes relative to control master gel spots were given for each individual patient samples. As it is indicated in the manuscript, our methodology is based on the comparison of the identified protein spots between individual patients gels and control gel. To this aim, we performed MALDI-TOF analysis for detection of the protein spots not for all samples, but we compared all patients gel for identified protein spots. Data is also shared via Harvard Dataverse network (doi:10.7910/DVN/28497). (ZIP) [file pone.0122045.s001.zip › S4_Raw Data/CIS Patients/CIS-003.xlsx]

## Sheet: Sheet1
Protein Name	Accession Number	Fold Change
Chain A, Crystal Structure Of Human Alpha 1 Acid Glycoprotein	gi|215794600	3-4
steerin2 protein [Homo sapiens]	gi|27526809	2-3
RecName: Full=Serotransferrin; Short=Transferrin; AltName: Full=Beta-1 metal-binding globulin; AltN	gi|313104271	3-4
apolipoprotein A-IV precursor [Homo sapiens]	gi|178779	3-4
albumin, isoform CRA_h [Homo sapiens]	gi|119626071	3-4
Chain A, Alpha1-Antitrypsin	gi|157831596	2-3
Chain D, Structure Of Il-13 Antibody H2l6, A Humanized Variant Of C836	gi|311772086	1-2
hCG2024404, isoform CRA_c [Homo sapiens]	gi|119570052	1-2
Chain B, A Covalent Dimer Of Transthyretin That Affects The Amyloid Pathway	gi|55669576	2-3
prostaglandin D2 synthase 21kDa (brain) [Homo sapiens]	gi|55962673	3-4
alpha 2 macroglobulin [Homo sapiens]	gi|46812315	3-4
Chain A, Crystal Structure Of Human Alpha 1 Acid Glycoprotein	gi|215794600	7-8
Apolipoprotein E OS=Homo sapiens GN=APOE PE=1 SV=1	tr|Q9Y355|Q9Y355	6-7
prostaglandin D2 synthase 21kDa (brain) [Homo sapiens]	gi|55962673	6-7
alloalbumin Venezia [Homo sapiens]	gi|178345	4-5
Titin-cap (telethonin) [Homo sapiens]	gi|15426456	1-2
Component C9	gi4502511	2-3
Serotransferrin	gi4557871	3-4
plasma retinol binding protein	gi62298174	4-5
Haptoglobulin	gi3337390	2-3
Ig kappa chain VLJ	gi21669449	3-4
Cdc42-interacting protein 4	gi|28590	2-3
Cyclic AMP-dependent transcription factor ATF-7	sp|Q9UI66|CI038_HUMAN	1-2
Orosomucoid 1 [Homo sapiens]	gi|219519923	1-2
Platelet glycoprotein 4	tr|A6NKU1|A6NKU1_HUMAN	2-3
CUGBP Elav-like family member 2	tr|Q6N095|Q6N095_HUMAN	3-4
Nucleolin	gi55956788	2-3
Signal recognition particle 14 kDa protein	sp|P16840|US05_HCMVA	2-3
