# Supplementary material for: CSF Proteomics Identifies Specific and Shared Pathways for Multiple Sclerosis Clinical Subtypes
Source: PLoS One. 2015 May 5;10(5):e0122045. doi: 10.1371/journal.pone.0122045 (PMC4420287; doi:10.1371/journal.pone.0122045)
Supplement: S1 Data — Protein list and their corresponding accession numbers and fold changes relative to control master gel spots were given for each individual patient samples. As it is indicated in the manuscript, our methodology is based on the comparison of the identified protein spots between individual patients gels and control gel. To this aim, we performed MALDI-TOF analysis for detection of the protein spots not for all samples, but we compared all patients gel for identified protein spots. Data is also shared via Harvard Dataverse network (doi:10.7910/DVN/28497). (ZIP) [file pone.0122045.s001.zip › S4_Raw Data/CIS Patients/CIS-004.xlsx]

## Sheet: Sheet1
Protein Name	Accession Number	Fold Change
apolipoprotein A-IV precursor [Homo sapiens]	gi|178779	3-4
Chain A, Crystal Structure Of Human Alpha 1 Acid Glycoprotein	gi|215794600	3-4
TCRDV2 [Homo sapiens]	gi|2181880	1-2
unnamed protein product [Homo sapiens]	gi|194391112	1-2
albumin, isoform CRA_h [Homo sapiens]	gi|119626071	2-3
Chain A, Alpha1-Antitrypsin	gi|157831596	2-3
Chain A, Crystal Structure Of Human Serum Albumin Complexed With Myristic Acid And Lysophosphatidyl	gi|228311905	3-4
truncated telethonin [Homo sapiens]	gi|161137716	1-2
Chain B, A Covalent Dimer Of Transthyretin That Affects The Amyloid Pathway	gi|55669576	4-5
alpha 2 macroglobulin [Homo sapiens]	gi|46812315	4-5
Chain A, Crystal Structure Of Human Alpha 1 Acid Glycoprotein	gi|215794600	3-4
Apolipoprotein E OS=Homo sapiens GN=APOE PE=1 SV=1	tr|Q9Y355|Q9Y355	4-5
prostaglandin D2 synthase 21kDa (brain) [Homo sapiens]	gi|55962673	3-4
alloalbumin Venezia [Homo sapiens]	gi|178345	2-3
Chain A, Human Serum Albumin Complexed With Myristate And Aspirin	gi|122920512	2-3
prostaglandin D2 synthase 21kDa (brain) [Homo sapiens]	gi|55962673	4-5
alloalbumin Venezia [Homo sapiens]	gi|178345	5-6
RecName: Full=Serotransferrin; Short=Transferrin; AltName: Full=Beta-1 metal-binding globulin; AltN	gi|313104271	2-3
PRO1708 [Homo sapiens]	gi|7959791	2-3
Chain A, Crystal Structure Of The Transthyretin Mutant Ttr C10aY114C	gi|31615374	3-4
Angiotensinogen	gi4557287	2-3
Leucine rich alpha 2 glycoprotein	gi16418467	3-4
Ig kappa chain VLJ	gi21669449	1-2
Igl chain VLJ	gi21669631	1-2
Rho-related GTP-binding protein Rho6	tr|Q8TCD0|Q8TCD0_HUMAN	1-2
C-C motif chemokine 24	tr|A6NH40|A6NH40_HUMAN	2-3
P3 protein	tr|Q6N093|Q6N093_HUMAN	1-2
DHX57 protein [Homo sapiens]	gi|40850932	1-2
Cyclic AMP-dependent transcription factor ATF-7	sp|Q9UI66|CI038_HUMAN	1-2
Chitinase 3 like protein	gi61741895	1-2
neuronal cell adhesion molecule	gi51095143	2-3
