# Supplementary material for: CSF Proteomics Identifies Specific and Shared Pathways for Multiple Sclerosis Clinical Subtypes
Source: PLoS One. 2015 May 5;10(5):e0122045. doi: 10.1371/journal.pone.0122045 (PMC4420287; doi:10.1371/journal.pone.0122045)
Supplement: S1 Data — Protein list and their corresponding accession numbers and fold changes relative to control master gel spots were given for each individual patient samples. As it is indicated in the manuscript, our methodology is based on the comparison of the identified protein spots between individual patients gels and control gel. To this aim, we performed MALDI-TOF analysis for detection of the protein spots not for all samples, but we compared all patients gel for identified protein spots. Data is also shared via Harvard Dataverse network (doi:10.7910/DVN/28497). (ZIP) [file pone.0122045.s001.zip › S4_Raw Data/CIS Patients/CIS-006.xlsx]

## Sheet: Sheet1
Protein Name	Accession Number	Fold Change
anti-pneumococcal antibody 1.2 light chain variable region [Homo sapiens]	gi|7673381	1-2
Chain A, Crystal Structure Of Human Alpha 1 Acid Glycoprotein	gi|215794600	2-3
RecName: Full=Serotransferrin; Short=Transferrin; AltName: Full=Beta-1 metal-binding globulin; AltN	gi|313104271	4-5
apolipoprotein A-IV precursor [Homo sapiens]	gi|178779	5-6
albumin, isoform CRA_h [Homo sapiens]	gi|119626071	7-8
Chain A, Alpha1-Antitrypsin	gi|157831596	2-3
Chain D, Structure Of Il-13 Antibody H2l6, A Humanized Variant Of C836	gi|311772086	2-3
truncated telethonin [Homo sapiens]	gi|161137716	1-2
Chain B, A Covalent Dimer Of Transthyretin That Affects The Amyloid Pathway	gi|55669576	3-4
Chain A, Human Serum Albumin Complexed With Myristate And Aspirin	gi|122920512	2-3
Titin-cap (telethonin) [Homo sapiens]	gi|15426456	1-2
Apolipoprotein E OS=Homo sapiens GN=APOE PE=1 SV=1	tr|Q9Y355|Q9Y355	3-4
prostaglandin D2 synthase 21kDa (brain) [Homo sapiens]	gi|55962673	4-5
alpha 2 macroglobulin [Homo sapiens]	gi|46812315	4-5
Chain A, Crystal Structure Of Human Alpha 1 Acid Glycoprotein	gi|215794600	4-5
alloalbumin Venezia [Homo sapiens]	gi|178345	5-6
PRO2675 [Homo sapiens]	gi|7770217	2-3
Platelet glycoprotein 4	tr|A6NKU1|A6NKU1_HUMAN	3-4
Cytotoxic T-lymphocyte protein 4	tr|Q569I7|Q569I7_HUMAN	2-3
Calcium/calmodulin-dependent protein kinase type II subunit beta	gi|194391112	2-3
plasma retinol binding protein	gi62298174	1-2
Haptoglobulin	gi3337390	3-4
phosphatidylethanolamine binding protein	gi406290	1-2
Integrin alpha-IIb	tr|B7WPB5|B7WPB5_HUMAN	1-2
Angiotensinogen	gi4557287	2-3
acylphosphatase 2, muscle type, isoform CRA_a [Homo sapiens]	gi|119620560	3-4
CUGBP Elav-like family member 2	tr|Q6N095|Q6N095_HUMAN	2-3
Igl chain VLJ	gi21669631	1-2
