# Supplementary material for: CSF Proteomics Identifies Specific and Shared Pathways for Multiple Sclerosis Clinical Subtypes
Source: PLoS One. 2015 May 5;10(5):e0122045. doi: 10.1371/journal.pone.0122045 (PMC4420287; doi:10.1371/journal.pone.0122045)
Supplement: S1 Data — Protein list and their corresponding accession numbers and fold changes relative to control master gel spots were given for each individual patient samples. As it is indicated in the manuscript, our methodology is based on the comparison of the identified protein spots between individual patients gels and control gel. To this aim, we performed MALDI-TOF analysis for detection of the protein spots not for all samples, but we compared all patients gel for identified protein spots. Data is also shared via Harvard Dataverse network (doi:10.7910/DVN/28497). (ZIP) [file pone.0122045.s001.zip › S4_Raw Data/CIS Patients/CIS-007.xlsx]

## Sheet: Sheet1
Protein Name	Accession Number	Fold Change
apolipoprotein A-IV precursor [Homo sapiens]	gi|178779	3-4
Chain A, Crystal Structure Of Human Alpha 1 Acid Glycoprotein	gi|215794600	3-4
Apolipoprotein E OS=Homo sapiens GN=APOE PE=1 SV=1	tr|Q9Y355|Q9Y355	3-4
prostaglandin D2 synthase 21kDa (brain) [Homo sapiens]	gi|55962673	4-5
alloalbumin Venezia [Homo sapiens]	gi|178345	5-6
steerin2 protein [Homo sapiens]	gi|27526809	2-3
unnamed protein product [Homo sapiens]	gi|194391112	2-3
albumin, isoform CRA_h [Homo sapiens]	gi|119626071	3-4
Chain A, Alpha1-Antitrypsin	gi|157831596	4-5
Chain D, Structure Of Il-13 Antibody H2l6, A Humanized Variant Of C836	gi|311772086	1-2
RecName: Full=Serotransferrin; Short=Transferrin; AltName: Full=Beta-1 metal-binding globulin; AltN	gi|313104271	3-4
hCG2024404, isoform CRA_c [Homo sapiens]	gi|119570052	2-3
alpha 2 macroglobulin [Homo sapiens]	gi|46812315	3-4
Chain A, Human Serum Albumin Complexed With Myristate And Aspirin	gi|122920512	2-3
alloalbumin Venezia [Homo sapiens]	gi|178345	3-4
RecName: Full=Serotransferrin; Short=Transferrin; AltName: Full=Beta-1 metal-binding globulin; AltN	gi|313104271	4-5
prostaglandin D2 synthase 21kDa (brain) [Homo sapiens]	gi|55962673	2-3
alpha 2 macroglobulin [Homo sapiens]	gi|46812315	4-5
Chain A, Crystal Structure Of Human Alpha 1 Acid Glycoprotein	gi|215794600	5-6
PRO2675 [Homo sapiens]	gi|7770217	2-3
Chain A, Crystal Structure Of The Transthyretin Mutant Ttr C10aY114C	gi|31615374	2-3
Serotransferrin	gi4557871	3-4
Homo sapiens WD repeat domain 59	gi|193787129	2-3
Haptoglobulin	gi3337390	3-4
Integrin alpha-IIb	tr|B7WPB5|B7WPB5_HUMAN	2-3
Chain A, Structure Of Human Serum Albumin With S-Naproxen And The Ga Module	gi|168988718	1-2
Cdc42-interacting protein 4	gi|28590	1-2
Ig kappa chain VLJ	gi21669449	1-2
Contactin	gi414791	1-2
Ceruloplasmin	gi4557485	1-2
