# Supplementary material for: CSF Proteomics Identifies Specific and Shared Pathways for Multiple Sclerosis Clinical Subtypes
Source: PLoS One. 2015 May 5;10(5):e0122045. doi: 10.1371/journal.pone.0122045 (PMC4420287; doi:10.1371/journal.pone.0122045)
Supplement: S1 Data — Protein list and their corresponding accession numbers and fold changes relative to control master gel spots were given for each individual patient samples. As it is indicated in the manuscript, our methodology is based on the comparison of the identified protein spots between individual patients gels and control gel. To this aim, we performed MALDI-TOF analysis for detection of the protein spots not for all samples, but we compared all patients gel for identified protein spots. Data is also shared via Harvard Dataverse network (doi:10.7910/DVN/28497). (ZIP) [file pone.0122045.s001.zip › S4_Raw Data/CIS Patients/CIS-009.xlsx]

## Sheet: Sheet1
Protein Name	Accession Number	Fold Change
TCRDV2 [Homo sapiens]	gi|2181880	1-2
alloalbumin Venezia [Homo sapiens]	gi|178345	2-3
steerin2 protein [Homo sapiens]	gi|27526809	2-3
acylphosphatase 2, muscle type, isoform CRA_a [Homo sapiens]	gi|119620560	1-2
albumin, isoform CRA_h [Homo sapiens]	gi|119626071	3-4
Chain A, Alpha1-Antitrypsin	gi|157831596	3-4
Chain D, Structure Of Il-13 Antibody H2l6, A Humanized Variant Of C836	gi|311772086	1-2
RecName: Full=Serotransferrin; Short=Transferrin; AltName: Full=Beta-1 metal-binding globulin; AltN	gi|313104271	4-5
Apolipoprotein E OS=Homo sapiens GN=APOE PE=1 SV=1	tr|Q9Y355|Q9Y355	4-5
truncated telethonin [Homo sapiens]	gi|161137716	2-3
unnamed protein product [Homo sapiens]	gi|193787129	2-3
Chain A, Human Serum Albumin Complexed With Myristate And Aspirin	gi|122920512	2-3
alloalbumin Venezia [Homo sapiens]	gi|178345	3-4
Chain A, Crystal Structure Of Human Alpha 1 Acid Glycoprotein	gi|215794600	4-5
Chain A, 2.0 Angstrom Structure Of Intact Alpha-1-Antitrypsin: A Canonical Template For Active Serp	gi|6137432	4-5
prostaglandin D2 synthase 21kDa (brain) [Homo sapiens]	gi|55962673	4-5
alpha 2 macroglobulin [Homo sapiens]	gi|46812315	4-5
prostaglandin D2 synthase 21kDa (brain) [Homo sapiens]	gi|55962673	4-5
Ceruloplasmin	gi4557485	2-3
CUGBP Elav-like family member 2	tr|Q6N095|Q6N095_HUMAN	1-2
P3 protein	tr|Q6N093|Q6N093_HUMAN	2-3
Superoxide dismutase	gi928825	1-2
Agrin	gi1947080	2-3
14-3-3 protein	gi531590	3-4
annexin-1	gi113944	2-3
Integrin alpha-IIb	tr|B7WPB5|B7WPB5_HUMAN	3-4
SH3 domain-binding glutamic acid-rich-likeprotein	tr|B5MD33|B5MD33_HUMAN	2-3
Cytotoxic T-lymphocyte protein 4	tr|Q569I7|Q569I7_HUMAN	3-4
C1 inhibitor	gi|1340170	2-3
Leukotriene A-4 hydrolase	gi|194374381	1-2
Homo sapiens WD repeat domain 59	gi|193787129	2-3
