# Supplementary material for: CSF Proteomics Identifies Specific and Shared Pathways for Multiple Sclerosis Clinical Subtypes
Source: PLoS One. 2015 May 5;10(5):e0122045. doi: 10.1371/journal.pone.0122045 (PMC4420287; doi:10.1371/journal.pone.0122045)
Supplement: S1 Data — Protein list and their corresponding accession numbers and fold changes relative to control master gel spots were given for each individual patient samples. As it is indicated in the manuscript, our methodology is based on the comparison of the identified protein spots between individual patients gels and control gel. To this aim, we performed MALDI-TOF analysis for detection of the protein spots not for all samples, but we compared all patients gel for identified protein spots. Data is also shared via Harvard Dataverse network (doi:10.7910/DVN/28497). (ZIP) [file pone.0122045.s001.zip › S4_Raw Data/CIS Patients/CIS-011.xlsx]

## Sheet: Sheet1
Protein Name	Accession Number	Fold Change
albumin, isoform CRA_h [Homo sapiens]	gi|119626071	2-3
acylphosphatase 2, muscle type, isoform CRA_a [Homo sapiens]	gi|119620560	2-3
steerin2 protein [Homo sapiens]	gi|27526809	1-2
Chain A, Alpha1-Antitrypsin	gi|157831596	2-3
Chain A, Crystal Structure Of Human Alpha 1 Acid Glycoprotein	gi|215794600	3-4
alpha 2 macroglobulin [Homo sapiens]	gi|46812315	4-5
alloalbumin Venezia [Homo sapiens]	gi|178345	4-5
prostaglandin D2 synthase 21kDa (brain) [Homo sapiens]	gi|55962673	4-5
alpha 2 macroglobulin [Homo sapiens]	gi|46812315	4-5
Chain A, Crystal Structure Of Human Alpha 1 Acid Glycoprotein	gi|215794600	3-4
Apolipoprotein E OS=Homo sapiens GN=APOE PE=1 SV=1	tr|Q9Y355|Q9Y355	4-5
alloalbumin Venezia [Homo sapiens]	gi|178345	4-5
apolipoprotein A-IV precursor [Homo sapiens]	gi|178779	4-5
Chain L, Crystal Structure Of Hiv-Gp120 Core In Complex With Cd4- Binding Site Antibody B13, Space	gi|268612336	2-3
Titin-cap (telethonin) [Homo sapiens]	gi|15426456	1-2
unnamed protein product [Homo sapiens]	gi|194374381	2-3
TCRDV2 [Homo sapiens]	gi|2181880	2-3
hypothetical protein [Homo sapiens]	gi|60219224	1-2
hCG2024404, isoform CRA_c [Homo sapiens]	gi|119570052	2-3
Chain A, Human Serum Albumin Complexed With Myristate And Aspirin	gi|122920512	3-4
RecName: Full=Serotransferrin; Short=Transferrin; AltName: Full=Beta-1 metal-binding globulin; AltN	gi|313104271	3-4
PRO1708 [Homo sapiens]	gi|7959791	2-3
Complement C4d	gi223961	1-2
Fetuin A	gi156523970	2-3
Alpha-1 antichymotrypsin	gi112874	2-3
Leucine rich alpha 2 glycoprotein	gi16418467	2-3
Protein POF1B	gi|158258947	1-2
Signal recognition particle 14 kDa protein	sp|P16840|US05_HCMVA	2-3
Calcium/calmodulin-dependent protein kinase type II subunit beta	gi|194391112	1-2
Dyslexia-associated protein KIAA0319-like protein	gi|158259857	1-2
Coiled-coil domain-containing protein 171	sp|Q6TFL3|CI093_HUMAN	2-3
Platelet glycoprotein 4	tr|A6NKU1|A6NKU1_HUMAN	3-4
Inter-alpha-trypsin inhibitor heavy chain H1	tr|A6NBZ8|A6NBZ8_HUMAN	2-3
