# Supplementary material for: CSF Proteomics Identifies Specific and Shared Pathways for Multiple Sclerosis Clinical Subtypes
Source: PLoS One. 2015 May 5;10(5):e0122045. doi: 10.1371/journal.pone.0122045 (PMC4420287; doi:10.1371/journal.pone.0122045)
Supplement: S1 Data — Protein list and their corresponding accession numbers and fold changes relative to control master gel spots were given for each individual patient samples. As it is indicated in the manuscript, our methodology is based on the comparison of the identified protein spots between individual patients gels and control gel. To this aim, we performed MALDI-TOF analysis for detection of the protein spots not for all samples, but we compared all patients gel for identified protein spots. Data is also shared via Harvard Dataverse network (doi:10.7910/DVN/28497). (ZIP) [file pone.0122045.s001.zip › S4_Raw Data/CIS Patients/CIS-012.xlsx]

## Sheet: Sheet1
Protein Name	Accession Number	Fold Change
plectin 2 [Homo sapiens]	gi|40849932	2-3
Chain A, Alpha1-Antitrypsin	gi|157831596	2-3
Chain A, Crystal Structure Of Human Alpha 1 Acid Glycoprotein	gi|215794600	3-4
apolipoprotein A-IV precursor [Homo sapiens]	gi|178779	4-5
RecName: Full=Serotransferrin; Short=Transferrin; AltName: Full=Beta-1 metal-binding globulin; AltN	gi|313104271	5-6
Chain L, Crystal Structure Of Hiv-Gp120 Core In Complex With Cd4- Binding Site Antibody B13, Space	gi|268612336	2-3
Titin-cap (telethonin) [Homo sapiens]	gi|15426456	2-3
unnamed protein product [Homo sapiens]	gi|194374381	1-2
TCRDV2 [Homo sapiens]	gi|2181880	1-2
hypothetical protein [Homo sapiens]	gi|60219224	1-2
methylmalonyl Coenzyme A mutase precursor variant [Homo sapiens]	gi|62087270	2-3
hCG2024404, isoform CRA_c [Homo sapiens]	gi|119570052	1-2
Chain A, Human Serum Albumin Complexed With Myristate And Aspirin	gi|122920512	2-3
albumin, isoform CRA_h [Homo sapiens]	gi|119626071	2-3
acylphosphatase 2, muscle type, isoform CRA_a [Homo sapiens]	gi|119620560	2-3
prostaglandin D2 synthase 21kDa (brain) [Homo sapiens]	gi|55962673	2-3
alpha 2 macroglobulin [Homo sapiens]	gi|46812315	3-4
Apolipoprotein E OS=Homo sapiens GN=APOE PE=1 SV=1	tr|Q9Y355|Q9Y355	3-4
alloalbumin Venezia [Homo sapiens]	gi|178345	4-5
PRO2044 [Homo sapiens]	gi|6650826	1-2
PRO1708 [Homo sapiens]	gi|7959791	1-2
Chain A, Crystal Structure Of The Transthyretin Mutant Ttr C10aY114C	gi|31615374	2-3
Vesicle-associated membrane protein 2	tr|Q7L876|Q7L876_HUMAN	2-3
Cdc42-interacting protein 4	gi|28590	2-3
phosphatidylethanolamine binding protein	gi406290	2-3
plasma retinol binding protein	gi62298174	3-4
Cytotoxic T-lymphocyte protein 4	tr|Q569I7|Q569I7_HUMAN	2-3
Calcium/calmodulin-dependent protein kinase type II subunit beta	gi|194391112	3-4
CUGBP Elav-like family member 2	tr|Q6N095|Q6N095_HUMAN	2-3
Superoxide dismutase	gi928825	1-2
C-C motif chemokine 24	tr|A6NH40|A6NH40_HUMAN	2-3
Human androgen-induced prostate proliferative shutoff associated protein (AS3)	gi|21758324	1-2
