# Supplementary material for: CSF Proteomics Identifies Specific and Shared Pathways for Multiple Sclerosis Clinical Subtypes
Source: PLoS One. 2015 May 5;10(5):e0122045. doi: 10.1371/journal.pone.0122045 (PMC4420287; doi:10.1371/journal.pone.0122045)
Supplement: S1 Data — Protein list and their corresponding accession numbers and fold changes relative to control master gel spots were given for each individual patient samples. As it is indicated in the manuscript, our methodology is based on the comparison of the identified protein spots between individual patients gels and control gel. To this aim, we performed MALDI-TOF analysis for detection of the protein spots not for all samples, but we compared all patients gel for identified protein spots. Data is also shared via Harvard Dataverse network (doi:10.7910/DVN/28497). (ZIP) [file pone.0122045.s001.zip › S4_Raw Data/CIS Patients/CIS-013.xlsx]

## Sheet: Sheet1
Protein Name	Accession Number	Fold Change
Ig gamma 2 H chain, BUR [human, Peptide Mutant, 348 aa]	gi|6137432	2-3
hypothetical protein [Homo sapiens]	gi|60219224	1-2
methylmalonyl Coenzyme A mutase precursor variant [Homo sapiens]	gi|62087270	2-3
hCG2024404, isoform CRA_c [Homo sapiens]	gi|119570052	1-2
unnamed protein product [Homo sapiens]	gi|194391112	1-2
apolipoprotein A-IV precursor [Homo sapiens]	gi|178779	4-5
alloalbumin Venezia [Homo sapiens]	gi|178345	5-6
unnamed protein product [Homo sapiens]	gi|194374381	2-3
TCRDV2 [Homo sapiens]	gi|2181880	1-2
methylmalonyl Coenzyme A mutase precursor variant [Homo sapiens]	gi|62087270	1-2
hCG2024404, isoform CRA_c [Homo sapiens]	gi|119570052	1-2
albumin, isoform CRA_h [Homo sapiens]	gi|119626071	3-4
acylphosphatase 2, muscle type, isoform CRA_a [Homo sapiens]	gi|119620560	2-3
prostaglandin D2 synthase 21kDa (brain) [Homo sapiens]	gi|55962673	6-7
RecName: Full=Serotransferrin; Short=Transferrin; AltName: Full=Beta-1 metal-binding globulin; AltN	gi|313104271	3-4
Chain A, Alpha1-Antitrypsin	gi|157831596	2-3
Chain A, Crystal Structure Of Human Alpha 1 Acid Glycoprotein	gi|215794600	4-5
prostaglandin D2 synthase 21kDa (brain) [Homo sapiens]	gi|55962673	3-4
alpha 2 macroglobulin [Homo sapiens]	gi|46812315	3-4
Apolipoprotein E OS=Homo sapiens GN=APOE PE=1 SV=1	tr|Q9Y355|Q9Y355	2-3
prostaglandin D2 synthase 21kDa (brain) [Homo sapiens]	gi|55962673	3-4
alloalbumin Venezia [Homo sapiens]	gi|178345	4-5
Chain A, Human Serum Albumin Complexed With Myristate And Aspirin	gi|122920512	2-3
PRO2675 [Homo sapiens]	gi|7770217	2-3
PRO2044 [Homo sapiens]	gi|6650826	1-2
PRO1708 [Homo sapiens]	gi|7959791	3-4
Chain A, Crystal Structure Of The Transthyretin Mutant Ttr C10aY114C	gi|31615374	1-2
Cytotoxic T-lymphocyte protein 4	tr|Q569I7|Q569I7_HUMAN	2-3
Calcium/calmodulin-dependent protein kinase type II subunit beta	gi|194391112	3-4
albumin, isoform CRA_m [Homo sapiens]	gi|119626076	2-3
Orosomucoid 1 [Homo sapiens]	gi|219519923	1-2
phosphatidylethanolamine binding protein	gi406290	1-2
plasma retinol binding protein	gi62298174	2-3
Haptoglobulin	gi3337390	2-3
amyloid beta A4 protein	gi41406057	1-2
Kallikrein 6	gi21466131	2-3
ceruloplasmin	gi4557485	1-2
Fibulin 1 isoform D	gi5922009	2-3
