# Supplementary material for: CSF Proteomics Identifies Specific and Shared Pathways for Multiple Sclerosis Clinical Subtypes
Source: PLoS One. 2015 May 5;10(5):e0122045. doi: 10.1371/journal.pone.0122045 (PMC4420287; doi:10.1371/journal.pone.0122045)
Supplement: S1 Data — Protein list and their corresponding accession numbers and fold changes relative to control master gel spots were given for each individual patient samples. As it is indicated in the manuscript, our methodology is based on the comparison of the identified protein spots between individual patients gels and control gel. To this aim, we performed MALDI-TOF analysis for detection of the protein spots not for all samples, but we compared all patients gel for identified protein spots. Data is also shared via Harvard Dataverse network (doi:10.7910/DVN/28497). (ZIP) [file pone.0122045.s001.zip › S4_Raw Data/CIS Patients/CIS-014.xlsx]

## Sheet: Sheet1
Protein Name	Accession Number	Fold Change
Apolipoprotein E OS=Homo sapiens GN=APOE PE=1 SV=1	tr|Q9Y355|Q9Y355	3-4
prostaglandin D2 synthase 21kDa (brain) [Homo sapiens]	gi|55962673	4-5
plectin 2 [Homo sapiens]	gi|40849932	1-2
alpha 2 macroglobulin [Homo sapiens]	gi|46812315	3-4
HP protein [Homo sapiens]	gi|47124562	1-2
Chain A, Crystal Structure Of Human Alpha 1 Acid Glycoprotein	gi|215794600	4-5
steerin2 protein [Homo sapiens]	gi|27526809	2-3
unnamed protein product [Homo sapiens]	gi|194391112	2-3
alloalbumin Venezia [Homo sapiens]	gi|178345	3-4
albumin, isoform CRA_h [Homo sapiens]	gi|119626071	4-5
TCRDV2 [Homo sapiens]	gi|2181880	1-2
Chain A, Alpha1-Antitrypsin	gi|157831596	2-3
Chain D, Structure Of Il-13 Antibody H2l6, A Humanized Variant Of C836	gi|311772086	3-4
RecName: Full=Serotransferrin; Short=Transferrin; AltName: Full=Beta-1 metal-binding globulin; AltN	gi|313104271	4-5
truncated telethonin [Homo sapiens]	gi|161137716	4-5
Chain A, Crystal Structure Of Human Alpha 1 Acid Glycoprotein	gi|215794600	2-3
Chain B, A Covalent Dimer Of Transthyretin That Affects The Amyloid Pathway	gi|55669576	5-6
Chain A, Human Serum Albumin Complexed With Myristate And Aspirin	gi|122920512	2-3
RecName: Full=Serotransferrin; Short=Transferrin; AltName: Full=Beta-1 metal-binding globulin; AltN	gi|313104271	3-4
PRO2044 [Homo sapiens]	gi|6650826	2-3
Chain A, Crystal Structure Of The Transthyretin Mutant Ttr C10aY114C	gi|31615374	1-2
albumin-like [Homo sapiens]	gi|763431	2-3
PRO2619 [Homo sapiens]	gi|11493459	3-4
Cyclic AMP-dependent transcription factor ATF-7	sp|Q9UI66|CI038_HUMAN	2-3
Protein POF1B	gi|158258947	2-3
Clusterin	gi4502905	1-2
Angiotensinogen	gi4557287	2-3
Ig kappa chain VLJ	gi21669449	2-3
CUGBP Elav-like family member 2	tr|Q6N095|Q6N095_HUMAN	2-3
P3 protein	tr|Q6N093|Q6N093_HUMAN	1-2
Cyclic AMP-dependent transcription factor ATF-7	sp|Q9UI66|CI038_HUMAN	1-2
C-C motif chemokine 24	tr|A6NH40|A6NH40_HUMAN	2-3
TMEM95 protein [Homo sapiens]	gi|76825355	1-2
HP protein [Homo sapiens]	gi|47124562	2-3
neuronal cell adhesion molecule	gi51095143	1-2
Alpha-1 antichymotrypsin	gi112874	2-3
