# Supplementary material for: CSF Proteomics Identifies Specific and Shared Pathways for Multiple Sclerosis Clinical Subtypes
Source: PLoS One. 2015 May 5;10(5):e0122045. doi: 10.1371/journal.pone.0122045 (PMC4420287; doi:10.1371/journal.pone.0122045)
Supplement: S1 Data — Protein list and their corresponding accession numbers and fold changes relative to control master gel spots were given for each individual patient samples. As it is indicated in the manuscript, our methodology is based on the comparison of the identified protein spots between individual patients gels and control gel. To this aim, we performed MALDI-TOF analysis for detection of the protein spots not for all samples, but we compared all patients gel for identified protein spots. Data is also shared via Harvard Dataverse network (doi:10.7910/DVN/28497). (ZIP) [file pone.0122045.s001.zip › S4_Raw Data/CIS Patients/CIS-015.xlsx]

## Sheet: Sheet1
Protein Name	Accession Number	Fold Change
acylphosphatase 2, muscle type, isoform CRA_a [Homo sapiens]	gi|119620560	1-2
plectin 2 [Homo sapiens]	gi|40849932	1-2
HP protein [Homo sapiens]	gi|47124562	2-3
Chain A, Crystal Structure Of Human Alpha 1 Acid Glycoprotein	gi|215794600	3-4
steerin2 protein [Homo sapiens]	gi|27526809	1-2
Chain L, Crystal Structure Of Hiv-Gp120 Core In Complex With Cd4- Binding Site Antibody B13, Space	gi|268612336	1-2
apolipoprotein A-IV precursor [Homo sapiens]	gi|178779	3-4
albumin, isoform CRA_h [Homo sapiens]	gi|119626071	2-3
Chain A, Alpha1-Antitrypsin	gi|157831596	3-4
prostaglandin D2 synthase 21kDa (brain) [Homo sapiens]	gi|55962673	4-5
TCRDV2 [Homo sapiens]	gi|2181880	1-2
Chain D, Structure Of Il-13 Antibody H2l6, A Humanized Variant Of C836	gi|311772086	2-3
alloalbumin Venezia [Homo sapiens]	gi|178345	3-4
RecName: Full=Serotransferrin; Short=Transferrin; AltName: Full=Beta-1 metal-binding globulin; AltN	gi|313104271	4-5
alpha 2 macroglobulin [Homo sapiens]	gi|46812315	4-5
Chain B, A Covalent Dimer Of Transthyretin That Affects The Amyloid Pathway	gi|55669576	2-3
Chain A, Human Serum Albumin Complexed With Myristate And Aspirin	gi|122920512	2-3
Titin-cap (telethonin) [Homo sapiens]	gi|15426456	2-3
alloalbumin Venezia [Homo sapiens]	gi|178345	3-4
Apolipoprotein E OS=Homo sapiens GN=APOE PE=1 SV=1	tr|Q9Y355|Q9Y355	2-3
prostaglandin D2 synthase 21kDa (brain) [Homo sapiens]	gi|55962673	8-9
PRO2675 [Homo sapiens]	gi|7770217	2-3
Component C9	gi4502511	3-4
Serotransferrin	gi4557871	2-3
Integrin alpha-IIb	tr|B7WPB5|B7WPB5_HUMAN	2-3
Cytotoxic T-lymphocyte protein 4	tr|Q569I7|Q569I7_HUMAN	2-3
phosphatidylethanolamine binding protein	gi406290	2-3
plasma retinol binding protein	gi62298174	2-3
Vit.D binding	gi32483410	2-3
Kallikrein 6	gi21466131	1-2
Complement C4d	gi223961	1-2
Fetuin A	gi156523970	2-3
Alpha-1 antichymotrypsin	gi112874	1-2
Chain D, Structure Of Il-13 Antibody H2l6, A Humanized Variant Of C836	gi|311772086	2-3
truncated telethonin [Homo sapiens]	gi|161137716	1-2
14-3-3 protein	gi531590	2-3
