# Supplementary material for: CSF Proteomics Identifies Specific and Shared Pathways for Multiple Sclerosis Clinical Subtypes
Source: PLoS One. 2015 May 5;10(5):e0122045. doi: 10.1371/journal.pone.0122045 (PMC4420287; doi:10.1371/journal.pone.0122045)
Supplement: S1 Data — Protein list and their corresponding accession numbers and fold changes relative to control master gel spots were given for each individual patient samples. As it is indicated in the manuscript, our methodology is based on the comparison of the identified protein spots between individual patients gels and control gel. To this aim, we performed MALDI-TOF analysis for detection of the protein spots not for all samples, but we compared all patients gel for identified protein spots. Data is also shared via Harvard Dataverse network (doi:10.7910/DVN/28497). (ZIP) [file pone.0122045.s001.zip › S4_Raw Data/CIS Patients/CIS-016.xlsx]

## Sheet: Sheet1
Protein Name	Accession Number	Fold Change
unnamed protein product [Homo sapiens]	gi|194374381	1-2
TCRDV2 [Homo sapiens]	gi|2181880	1-2
hypothetical protein [Homo sapiens]	gi|60219224	1-2
hCG2024404, isoform CRA_c [Homo sapiens]	gi|119570052	3-4
Chain A, Human Serum Albumin Complexed With Myristate And Aspirin	gi|122920512	1-2
alpha 2 macroglobulin [Homo sapiens]	gi|46812315	4-5
alloalbumin Venezia [Homo sapiens]	gi|178345	4-5
apolipoprotein A-IV precursor [Homo sapiens]	gi|178779	2-3
prostaglandin D2 synthase 21kDa (brain) [Homo sapiens]	gi|55962673	4-5
steerin2 protein [Homo sapiens]	gi|27526809	1-2
alpha 2 macroglobulin [Homo sapiens]	gi|46812315	2-3
Titin-cap (telethonin) [Homo sapiens]	gi|15426456	1-2
Chain A, Crystal Structure Of Human Alpha 1 Acid Glycoprotein	gi|215794600	4-5
RecName: Full=Serotransferrin; Short=Transferrin; AltName: Full=Beta-1 metal-binding globulin; AltN	gi|313104271	4-5
Apolipoprotein E OS=Homo sapiens GN=APOE PE=1 SV=1	tr|Q9Y355|Q9Y355	3-4
prostaglandin D2 synthase 21kDa (brain) [Homo sapiens]	gi|55962673	3-4
Chain A, Alpha1-Antitrypsin	gi|157831596	2-3
truncated telethonin [Homo sapiens]	gi|161137716	2-3
Chain B, A Covalent Dimer Of Transthyretin That Affects The Amyloid Pathway	gi|55669576	2-3
Chain A, Human Serum Albumin Complexed With Myristate And Aspirin	gi|122920512	2-3
Chain A, 2.0 Angstrom Structure Of Intact Alpha-1-Antitrypsin: A Canonical Template For Active Serp	gi|6137432	2-3
unnamed protein product [Homo sapiens]	gi|40982242	1-2
albumin, isoform CRA_h [Homo sapiens]	gi|119626071	2-3
acylphosphatase 2, muscle type, isoform CRA_a [Homo sapiens]	gi|119620560	2-3
PRO2675 [Homo sapiens]	gi|7770217	2-3
PRO2044 [Homo sapiens]	gi|6650826	2-3
Insulin-like growth factor-binding protein 3	sp|P20570|YVKB_VACCC	2-3
Rho-related GTP-binding protein Rho6	tr|Q8TCD0|Q8TCD0_HUMAN	1-2
Cytotoxic T-lymphocyte protein 4	tr|Q569I7|Q569I7_HUMAN	2-3
Igl chain VLJ	gi21669631	2-3
phosphatidylethanolamine binding protein	gi406290	1-2
Fetuin A	gi156523970	2-3
Platelet glycoprotein 4	tr|A6NKU1|A6NKU1_HUMAN	1-2
Annexin A4	gi|194375550	2-3
C1 inhibitor	gi|1340170	2-3
CUGBP Elav-like family member 2	tr|Q6N095|Q6N095_HUMAN	2-3
P3 protein	tr|Q6N093|Q6N093_HUMAN	1-2
