# Supplementary material for: CSF Proteomics Identifies Specific and Shared Pathways for Multiple Sclerosis Clinical Subtypes
Source: PLoS One. 2015 May 5;10(5):e0122045. doi: 10.1371/journal.pone.0122045 (PMC4420287; doi:10.1371/journal.pone.0122045)
Supplement: S1 Data — Protein list and their corresponding accession numbers and fold changes relative to control master gel spots were given for each individual patient samples. As it is indicated in the manuscript, our methodology is based on the comparison of the identified protein spots between individual patients gels and control gel. To this aim, we performed MALDI-TOF analysis for detection of the protein spots not for all samples, but we compared all patients gel for identified protein spots. Data is also shared via Harvard Dataverse network (doi:10.7910/DVN/28497). (ZIP) [file pone.0122045.s001.zip › S4_Raw Data/CIS Patients/CIS-017.xlsx]

## Sheet: Sheet1
Protein Name	Accession Number	Fold Change
Chain A, Crystal Structure Of Human Alpha 1 Acid Glycoprotein	gi|215794600	4-5
Apolipoprotein E OS=Homo sapiens GN=APOE PE=1 SV=1	tr|Q9Y355|Q9Y355	4-5
anti-pneumococcal antibody 1.2 light chain variable region [Homo sapiens]	gi|7673381	1-2
Chain A, Crystal Structure Of Human Alpha 1 Acid Glycoprotein	gi|215794600	3-4
RecName: Full=Serotransferrin; Short=Transferrin; AltName: Full=Beta-1 metal-binding globulin; AltN	gi|313104271	3-4
apolipoprotein A-IV precursor [Homo sapiens]	gi|178779	4-5
albumin, isoform CRA_h [Homo sapiens]	gi|119626071	4-5
Chain A, Alpha1-Antitrypsin	gi|157831596	2-3
Chain D, Structure Of Il-13 Antibody H2l6, A Humanized Variant Of C836	gi|311772086	2-3
truncated telethonin [Homo sapiens]	gi|161137716	1-2
Chain B, A Covalent Dimer Of Transthyretin That Affects The Amyloid Pathway	gi|55669576	3-4
Chain A, Human Serum Albumin Complexed With Myristate And Aspirin	gi|122920512	1-2
Titin-cap (telethonin) [Homo sapiens]	gi|15426456	1-2
prostaglandin D2 synthase 21kDa (brain) [Homo sapiens]	gi|55962673	4-5
alpha 2 macroglobulin [Homo sapiens]	gi|46812315	3-4
prostaglandin D2 synthase 21kDa (brain) [Homo sapiens]	gi|55962673	3-4
alloalbumin Venezia [Homo sapiens]	gi|178345	2-3
unnamed protein product [Homo sapiens]	gi|194374381	1-2
TCRDV2 [Homo sapiens]	gi|2181880	1-2
steerin2 protein [Homo sapiens]	gi|27526809	1-2
unnamed protein product [Homo sapiens]	gi|194391112	2-3
Vit.D binding	gi32483410	1-2
Kallikrein 6	gi21466131	2-3
Contactin	gi414791	2-3
acylphosphatase 2, muscle type, isoform CRA_a [Homo sapiens]	gi|119620560	2-3
Chain A, Structure Of Human Serum Albumin With S-Naproxen And The Ga Module	gi|168988718	2-3
Cdc42-interacting protein 4	gi|28590	1-2
Cyclic AMP-dependent transcription factor ATF-7	sp|Q9UI66|CI038_HUMAN	2-3
C-C motif chemokine 24	tr|A6NH40|A6NH40_HUMAN	2-3
amyloid beta A4 protein	gi41406057	1-2
Superoxide dismutase	gi928825	2-3
14-3-3 protein	gi531590	1-2
annexin-1	gi113944	2-3
