# Supplementary material for: CSF Proteomics Identifies Specific and Shared Pathways for Multiple Sclerosis Clinical Subtypes
Source: PLoS One. 2015 May 5;10(5):e0122045. doi: 10.1371/journal.pone.0122045 (PMC4420287; doi:10.1371/journal.pone.0122045)
Supplement: S1 Data — Protein list and their corresponding accession numbers and fold changes relative to control master gel spots were given for each individual patient samples. As it is indicated in the manuscript, our methodology is based on the comparison of the identified protein spots between individual patients gels and control gel. To this aim, we performed MALDI-TOF analysis for detection of the protein spots not for all samples, but we compared all patients gel for identified protein spots. Data is also shared via Harvard Dataverse network (doi:10.7910/DVN/28497). (ZIP) [file pone.0122045.s001.zip › S4_Raw Data/CIS Patients/CIS-018.xlsx]

## Sheet: Sheet1
Protein Name	Accession Number	Fold Change
apolipoprotein A-IV precursor [Homo sapiens]	gi|178779	3-4
alloalbumin Venezia [Homo sapiens]	gi|178345	4-5
Chain A, Crystal Structure Of Human Alpha 1 Acid Glycoprotein	gi|215794600	2-3
TCRDV2 [Homo sapiens]	gi|2181880	1-2
prostaglandin D2 synthase 21kDa (brain) [Homo sapiens]	gi|55962673	4-5
unnamed protein product [Homo sapiens]	gi|194391112	1-2
albumin, isoform CRA_h [Homo sapiens]	gi|119626071	2-3
Chain A, Alpha1-Antitrypsin	gi|157831596	2-3
Apolipoprotein E OS=Homo sapiens GN=APOE PE=1 SV=1	tr|Q9Y355|Q9Y355	3-4
Chain A, Crystal Structure Of Human Serum Albumin Complexed With Myristic Acid And Lysophosphatidyl	gi|228311905	2-3
truncated telethonin [Homo sapiens]	gi|161137716	1-2
Chain B, A Covalent Dimer Of Transthyretin That Affects The Amyloid Pathway	gi|55669576	2-3
Chain A, Human Serum Albumin Complexed With Myristate And Aspirin	gi|122920512	3-4
alloalbumin Venezia [Homo sapiens]	gi|178345	4-5
RecName: Full=Serotransferrin; Short=Transferrin; AltName: Full=Beta-1 metal-binding globulin; AltN	gi|313104271	2-3
alpha 2 macroglobulin [Homo sapiens]	gi|46812315	2-3
Ig gamma 2 H chain, BUR [human, Peptide Mutant, 348 aa]	gi|6137432	1-2
hCG2024404, isoform CRA_c [Homo sapiens]	gi|119570052	2-3
PRO2675 [Homo sapiens]	gi|7770217	1-2
Chain A, Crystal Structure Of The Transthyretin Mutant Ttr C10aY114C	gi|31615374	1-2
Serotransferrin	gi4557871	3-4
Platelet glycoprotein 4	tr|A6NKU1|A6NKU1_HUMAN	2-3
CUGBP Elav-like family member 2	tr|Q6N095|Q6N095_HUMAN	2-3
P3 protein	tr|Q6N093|Q6N093_HUMAN	1-2
unnamed protein product [Homo sapiens]	gi|218650345	1-2
Nucleolin	gi55956788	2-3
Vit.D binding	gi32483410	1-2
unnamed protein product [Homo sapiens]	gi|300621695	1-2
albumin-like [Homo sapiens]	gi|763431	2-3
Cytotoxic T-lymphocyte protein 4	tr|Q569I7|Q569I7_HUMAN	2-3
Human androgen-induced prostate proliferative shutoff associated protein (AS3)	gi|21758324	2-3
