# Supplementary material for: CSF Proteomics Identifies Specific and Shared Pathways for Multiple Sclerosis Clinical Subtypes
Source: PLoS One. 2015 May 5;10(5):e0122045. doi: 10.1371/journal.pone.0122045 (PMC4420287; doi:10.1371/journal.pone.0122045)
Supplement: S1 Data — Protein list and their corresponding accession numbers and fold changes relative to control master gel spots were given for each individual patient samples. As it is indicated in the manuscript, our methodology is based on the comparison of the identified protein spots between individual patients gels and control gel. To this aim, we performed MALDI-TOF analysis for detection of the protein spots not for all samples, but we compared all patients gel for identified protein spots. Data is also shared via Harvard Dataverse network (doi:10.7910/DVN/28497). (ZIP) [file pone.0122045.s001.zip › S4_Raw Data/CIS Patients/CIS-020.xlsx]

## Sheet: Sheet1
Protein Name	Accession Number	Fold Change
Ig gamma 2 H chain, BUR [human, Peptide Mutant, 348 aa]	gi|6137432	4-5
Chain A, Human Serum Albumin Complexed With Myristate And Aspirin	gi|122920512	4-5
steerin2 protein [Homo sapiens]	gi|27526809	1-2
albumin, isoform CRA_h [Homo sapiens]	gi|119626071	3-4
Titin-cap (telethonin) [Homo sapiens]	gi|15426456	4-5
Ceruloplasmin	gi4557485	2-3
Angiotensinogen	gi4557287	2-3
Leucine rich alpha 2 glycoprotein	gi16418467	1-2
Chain D, Structure Of Il-13 Antibody H2l6, A Humanized Variant Of C836	gi|311772086	4-5
RecName: Full=Serotransferrin; Short=Transferrin; AltName: Full=Beta-1 metal-binding globulin; AltN	gi|313104271	2-3
truncated telethonin [Homo sapiens]	gi|161137716	2-3
Chain B, A Covalent Dimer Of Transthyretin That Affects The Amyloid Pathway	gi|55669576	1-2
Chain A, Alpha1-Antitrypsin	gi|157831596	3-4
Chain A, Crystal Structure Of Human Alpha 1 Acid Glycoprotein	gi|215794600	1-2
prostaglandin D2 synthase 21kDa (brain) [Homo sapiens]	gi|55962673	1-2
alpha 2 macroglobulin [Homo sapiens]	gi|46812315	4-5
Kallikrein 6	gi21466131	2-3
Superoxide dismutase	gi928825	2-3
Apolipoprotein E OS=Homo sapiens GN=APOE PE=1 SV=1	tr|Q9Y355|Q9Y355	3-4
prostaglandin D2 synthase 21kDa (brain) [Homo sapiens]	gi|55962673	2-3
Insulin-like growth factor-binding protein 3	sp|P20570|YVKB_VACCC	2-3
alloalbumin Venezia [Homo sapiens]	gi|178345	1-2
Component C9	gi4502511	1-2
Serotransferrin	gi4557871	1-2
C-C motif chemokine 24	tr|A6NH40|A6NH40_HUMAN	2-3
Platelet glycoprotein 4	tr|A6NKU1|A6NKU1_HUMAN	1-2
CUGBP Elav-like family member 2	tr|Q6N095|Q6N095_HUMAN	2-3
Rho-related GTP-binding protein Rho6	tr|Q8TCD0|Q8TCD0_HUMAN	2-3
Agrin	gi1947080	2-3
Chitinase 3 like protein	gi61741895	2-3
P3 protein	tr|Q6N093|Q6N093_HUMAN	1-2
Human androgen-induced prostate proliferative shutoff associated protein (AS3)	gi|21758324	2-3
Human skeletal mRNA for myosin heavy chain light meromyosin region	gi|1335218	2-3
