# Supplementary material for: CSF Proteomics Identifies Specific and Shared Pathways for Multiple Sclerosis Clinical Subtypes
Source: PLoS One. 2015 May 5;10(5):e0122045. doi: 10.1371/journal.pone.0122045 (PMC4420287; doi:10.1371/journal.pone.0122045)
Supplement: S1 Data — Protein list and their corresponding accession numbers and fold changes relative to control master gel spots were given for each individual patient samples. As it is indicated in the manuscript, our methodology is based on the comparison of the identified protein spots between individual patients gels and control gel. To this aim, we performed MALDI-TOF analysis for detection of the protein spots not for all samples, but we compared all patients gel for identified protein spots. Data is also shared via Harvard Dataverse network (doi:10.7910/DVN/28497). (ZIP) [file pone.0122045.s001.zip › S4_Raw Data/CIS Patients/CIS-021.xlsx]

## Sheet: Sheet1
Protein Name	Accession Number	Fold Change
Chain A, Human Serum Albumin Complexed With Myristate And Aspirin	gi|122920512	1-2
albumin, isoform CRA_h [Homo sapiens]	gi|119626071	3-4
acylphosphatase 2, muscle type, isoform CRA_a [Homo sapiens]	gi|119620560	2-3
RecName: Full=Serotransferrin; Short=Transferrin; AltName: Full=Beta-1 metal-binding globulin; AltN	gi|313104271	3-4
alpha 2 macroglobulin [Homo sapiens]	gi|46812315	4-5
Chain A, Crystal Structure Of Human Alpha 1 Acid Glycoprotein	gi|215794600	2-3
Fibulin 1 isoform D	gi5922009	2-3
methylmalonyl Coenzyme A mutase precursor variant [Homo sapiens]	gi|62087270	3-4
prostaglandin D2 synthase 21kDa (brain) [Homo sapiens]	gi|55962673	2-3
Titin-cap (telethonin) [Homo sapiens]	gi|15426456	1-2
unnamed protein product [Homo sapiens]	gi|194374381	1-2
Apolipoprotein E OS=Homo sapiens GN=APOE PE=1 SV=1	tr|Q9Y355|Q9Y355	2-3
prostaglandin D2 synthase 21kDa (brain) [Homo sapiens]	gi|55962673	2-3
alloalbumin Venezia [Homo sapiens]	gi|178345	3-4
albumin, isoform CRA_m [Homo sapiens]	gi|119626076	4-5
Orosomucoid 1 [Homo sapiens]	gi|219519923	2-3
hCG2024404, isoform CRA_c [Homo sapiens]	gi|119570052	2-3
plectin 2 [Homo sapiens]	gi|40849932	2-3
TCRDV2 [Homo sapiens]	gi|2181880	1-2
acylphosphatase 2, muscle type, isoform CRA_a [Homo sapiens]	gi|119620560	1-2
hypothetical protein [Homo sapiens]	gi|60219224	2-3
Chain A, Crystal Structure Of Human Alpha 1 Acid Glycoprotein	gi|215794600	3-4
apolipoprotein A-IV precursor [Homo sapiens]	gi|178779	2-3
Chain L, Crystal Structure Of Hiv-Gp120 Core In Complex With Cd4- Binding Site Antibody B13, Space	gi|268612336	1-2
PRO2675 [Homo sapiens]	gi|7770217	2-3
putative myosin 15B	gi150384690	2-3
PRO2044 [Homo sapiens]	gi|6650826	2-3
phosphatidylethanolamine binding protein	gi406290	2-3
PRO1708 [Homo sapiens]	gi|7959791	2-3
Chain A, Crystal Structure Of The Transthyretin Mutant Ttr C10aY114C	gi|31615374	1-2
alpha-1-B-glycoprotein - human	gi|69990	1-2
Clusterin	gi4502905	2-3
Angiotensinogen	gi4557287	1-2
Nucleolin	gi55956788	2-3
Vit.D binding	gi32483410	1-2
Haptoglobulin	gi3337390	2-3
