# Supplementary material for: CSF Proteomics Identifies Specific and Shared Pathways for Multiple Sclerosis Clinical Subtypes
Source: PLoS One. 2015 May 5;10(5):e0122045. doi: 10.1371/journal.pone.0122045 (PMC4420287; doi:10.1371/journal.pone.0122045)
Supplement: S1 Data — Protein list and their corresponding accession numbers and fold changes relative to control master gel spots were given for each individual patient samples. As it is indicated in the manuscript, our methodology is based on the comparison of the identified protein spots between individual patients gels and control gel. To this aim, we performed MALDI-TOF analysis for detection of the protein spots not for all samples, but we compared all patients gel for identified protein spots. Data is also shared via Harvard Dataverse network (doi:10.7910/DVN/28497). (ZIP) [file pone.0122045.s001.zip › S4_Raw Data/CIS Patients/CIS-023.xlsx]

## Sheet: Sheet1
Protein Name	Accession Number	Fold Change
plectin 2 [Homo sapiens]	gi|40849932	1-2
Chain A, Alpha1-Antitrypsin	gi|157831596	2-3
Chain A, Crystal Structure Of Human Alpha 1 Acid Glycoprotein	gi|215794600	4-5
alpha 2 macroglobulin [Homo sapiens]	gi|46812315	2-3
unnamed protein product [Homo sapiens]	gi|194391112	2-3
anti-pneumococcal antibody 1.2 light chain variable region [Homo sapiens]	gi|7673381	1-2
Titin-cap (telethonin) [Homo sapiens]	gi|15426456	1-2
unnamed protein product [Homo sapiens]	gi|194374381	1-2
TCRDV2 [Homo sapiens]	gi|2181880	2-3
apolipoprotein A-IV precursor [Homo sapiens]	gi|178779	3-4
methylmalonyl Coenzyme A mutase precursor variant [Homo sapiens]	gi|62087270	4-5
hCG2024404, isoform CRA_c [Homo sapiens]	gi|119570052	2-3
Chain A, Human Serum Albumin Complexed With Myristate And Aspirin	gi|122920512	3-4
albumin, isoform CRA_h [Homo sapiens]	gi|119626071	1-2
RecName: Full=Serotransferrin; Short=Transferrin; AltName: Full=Beta-1 metal-binding globulin; AltN	gi|313104271	2-3
prostaglandin D2 synthase 21kDa (brain) [Homo sapiens]	gi|55962673	3-4
acylphosphatase 2, muscle type, isoform CRA_a [Homo sapiens]	gi|119620560	2-3
alpha 2 macroglobulin [Homo sapiens]	gi|46812315	1-2
Chain A, Crystal Structure Of Human Alpha 1 Acid Glycoprotein	gi|215794600	1-2
methylmalonyl Coenzyme A mutase precursor variant [Homo sapiens]	gi|62087270	2-3
Apolipoprotein E OS=Homo sapiens GN=APOE PE=1 SV=1	tr|Q9Y355|Q9Y355	2-3
prostaglandin D2 synthase 21kDa (brain) [Homo sapiens]	gi|55962673	2-3
alloalbumin Venezia [Homo sapiens]	gi|178345	2-3
Agrin	gi1947080	1-2
Chitinase 3 like protein	gi61741895	1-2
neuronal cell adhesion molecule	gi51095143	2-3
Alpha-1 antichymotrypsin	gi112874	1-2
14-3-3 protein	gi531590	2-3
Ig kappa chain VLJ	gi21669449	1-2
Igl chain VLJ	gi21669631	2-3
phosphatidylethanolamine binding protein	gi406290	2-3
plasma retinol binding protein	gi62298174	3-4
Haptoglobulin	gi3337390	2-3
Integrin alpha-IIb	tr|B7WPB5|B7WPB5_HUMAN	1-2
Cytotoxic T-lymphocyte protein 4	tr|Q569I7|Q569I7_HUMAN	1-2
C-C motif chemokine 24	tr|A6NH40|A6NH40_HUMAN	2-3
Platelet glycoprotein 4	tr|A6NKU1|A6NKU1_HUMAN	2-3
CUGBP Elav-like family member 2	tr|Q6N095|Q6N095_HUMAN	3-4
Human androgen-induced prostate proliferative shutoff associated protein (AS3)	gi|21758324	2-3
Human skeletal mRNA for myosin heavy chain light meromyosin region	gi|1335218	3-4
