# Supplementary material for: CSF Proteomics Identifies Specific and Shared Pathways for Multiple Sclerosis Clinical Subtypes
Source: PLoS One. 2015 May 5;10(5):e0122045. doi: 10.1371/journal.pone.0122045 (PMC4420287; doi:10.1371/journal.pone.0122045)
Supplement: S1 Data — Protein list and their corresponding accession numbers and fold changes relative to control master gel spots were given for each individual patient samples. As it is indicated in the manuscript, our methodology is based on the comparison of the identified protein spots between individual patients gels and control gel. To this aim, we performed MALDI-TOF analysis for detection of the protein spots not for all samples, but we compared all patients gel for identified protein spots. Data is also shared via Harvard Dataverse network (doi:10.7910/DVN/28497). (ZIP) [file pone.0122045.s001.zip › S4_Raw Data/CIS Patients/CIS-024.xlsx]

## Sheet: Sheet1
Protein Name	Accession Number	Fold Change
Chain A, Crystal Structure Of Human Alpha 1 Acid Glycoprotein	gi|215794600	3-4
plectin 2 [Homo sapiens]	gi|40849932	1-2
Component C9	gi4502511	2-3
Angiotensinogen	gi4557287	2-3
steerin2 protein [Homo sapiens]	gi|27526809	1-2
unnamed protein product [Homo sapiens]	gi|194391112	2-3
albumin, isoform CRA_h [Homo sapiens]	gi|119626071	3-4
Chain A, Alpha1-Antitrypsin	gi|157831596	2-3
alloalbumin Venezia [Homo sapiens]	gi|178345	1-2
Contactin	gi414791	2-3
prostaglandin D2 synthase 21kDa (brain) [Homo sapiens]	gi|55962673	2-3
RecName: Full=Serotransferrin; Short=Transferrin; AltName: Full=Beta-1 metal-binding globulin; AltN	gi|313104271	3-4
unnamed protein product [Homo sapiens]	gi|194391112	1-2
Orosomucoid 1 [Homo sapiens]	gi|219519923	2-3
apolipoprotein A-IV precursor [Homo sapiens]	gi|178779	3-4
prostaglandin D2 synthase 21kDa (brain) [Homo sapiens]	gi|55962673	1-2
alloalbumin Venezia [Homo sapiens]	gi|178345	3-4
Chain D, Structure Of Il-13 Antibody H2l6, A Humanized Variant Of C836	gi|311772086	2-3
prostaglandin D2 synthase 21kDa (brain) [Homo sapiens]	gi|55962673	3-4
alpha 2 macroglobulin [Homo sapiens]	gi|46812315	2-3
Apolipoprotein E OS=Homo sapiens GN=APOE PE=1 SV=1	tr|Q9Y355|Q9Y355	1-2
PRO2044 [Homo sapiens]	gi|6650826	1-2
PRO1708 [Homo sapiens]	gi|7959791	2-3
Chain A, Crystal Structure Of The Transthyretin Mutant Ttr C10aY114C	gi|31615374	2-3
amyloid beta A4 protein	gi41406057	2-3
Kallikrein 6	gi21466131	2-3
Superoxide dismutase	gi928825	1-2
Agrin	gi1947080	1-2
ceruloplasmin	gi4557485	2-3
Fibulin 1 isoform D	gi5922009	1-2
Fibulin 1 isoform C	gi4503663	2-3
Complement C4d	gi223961	1-2
Insulin-like growth factor-binding protein 3	sp|P20570|YVKB_VACCC	1-2
Rho-related GTP-binding protein Rho6	tr|Q8TCD0|Q8TCD0_HUMAN	1-2
C-C motif chemokine 24	tr|A6NH40|A6NH40_HUMAN	1-2
P3 protein	tr|Q6N093|Q6N093_HUMAN	1-2
