# Supplementary material for: CSF Proteomics Identifies Specific and Shared Pathways for Multiple Sclerosis Clinical Subtypes
Source: PLoS One. 2015 May 5;10(5):e0122045. doi: 10.1371/journal.pone.0122045 (PMC4420287; doi:10.1371/journal.pone.0122045)
Supplement: S1 Data — Protein list and their corresponding accession numbers and fold changes relative to control master gel spots were given for each individual patient samples. As it is indicated in the manuscript, our methodology is based on the comparison of the identified protein spots between individual patients gels and control gel. To this aim, we performed MALDI-TOF analysis for detection of the protein spots not for all samples, but we compared all patients gel for identified protein spots. Data is also shared via Harvard Dataverse network (doi:10.7910/DVN/28497). (ZIP) [file pone.0122045.s001.zip › S4_Raw Data/CIS Patients/CIS-026.xlsx]

## Sheet: Sheet1
Protein Name	Accession Number	Fold Change
alpha 2 macroglobulin [Homo sapiens]	gi|46812315	2-3
unnamed protein product [Homo sapiens]	gi|194391112	2-3
alloalbumin Venezia [Homo sapiens]	gi|178345	2-3
HP protein [Homo sapiens]	gi|47124562	2-3
plectin 2 [Homo sapiens]	gi|40849932	2-3
unnamed protein product [Homo sapiens]	gi|194391112	1-2
prostaglandin D2 synthase 21kDa (brain) [Homo sapiens]	gi|55962673	2-3
albumin, isoform CRA_h [Homo sapiens]	gi|119626071	2-3
Apolipoprotein E OS=Homo sapiens GN=APOE PE=1 SV=1	tr|Q9Y355|Q9Y355	3-4
truncated telethonin [Homo sapiens]	gi|161137716	1-2
Chain B, A Covalent Dimer Of Transthyretin That Affects The Amyloid Pathway	gi|55669576	2-3
RecName: Full=Serotransferrin; Short=Transferrin; AltName: Full=Beta-1 metal-binding globulin; AltN	gi|313104271	3-4
TCRDV2 [Homo sapiens]	gi|2181880	1-2
Chain A, Human Serum Albumin Complexed With Myristate And Aspirin	gi|122920512	3-4
Chain A, Crystal Structure Of Human Alpha 1 Acid Glycoprotein	gi|215794600	2-3
steerin2 protein [Homo sapiens]	gi|27526809	3-4
Chain A, Alpha1-Antitrypsin	gi|157831596	2-3
Chain D, Structure Of Il-13 Antibody H2l6, A Humanized Variant Of C836	gi|311772086	1-2
PRO2675 [Homo sapiens]	gi|7770217	1-2
PRO1708 [Homo sapiens]	gi|7959791	2-3
Cytotoxic T-lymphocyte protein 4	tr|Q569I7|Q569I7_HUMAN	2-3
Calcium/calmodulin-dependent protein kinase type II subunit beta	gi|194391112	2-3
Dyslexia-associated protein KIAA0319-like protein	gi|158259857	2-3
Coiled-coil domain-containing protein 171	sp|Q6TFL3|CI093_HUMAN	1-2
Insulin-like growth factor-binding protein 3	sp|P20570|YVKB_VACCC	1-2
Rho-related GTP-binding protein Rho6	tr|Q8TCD0|Q8TCD0_HUMAN	2-3
Vesicle-associated membrane protein 2	tr|Q7L876|Q7L876_HUMAN	1-2
Cdc42-interacting protein 4	gi|28590	2-3
Cyclic AMP-dependent transcription factor ATF-7	sp|Q9UI66|CI038_HUMAN	1-2
Ig kappa chain VLJ	gi21669449	1-2
Igl chain VLJ	gi21669631	1-2
phosphatidylethanolamine binding protein	gi406290	1-2
plasma retinol binding protein	gi62298174	1-2
Haptoglobulin	gi3337390	1-2
