# Supplementary material for: CSF Proteomics Identifies Specific and Shared Pathways for Multiple Sclerosis Clinical Subtypes
Source: PLoS One. 2015 May 5;10(5):e0122045. doi: 10.1371/journal.pone.0122045 (PMC4420287; doi:10.1371/journal.pone.0122045)
Supplement: S1 Data — Protein list and their corresponding accession numbers and fold changes relative to control master gel spots were given for each individual patient samples. As it is indicated in the manuscript, our methodology is based on the comparison of the identified protein spots between individual patients gels and control gel. To this aim, we performed MALDI-TOF analysis for detection of the protein spots not for all samples, but we compared all patients gel for identified protein spots. Data is also shared via Harvard Dataverse network (doi:10.7910/DVN/28497). (ZIP) [file pone.0122045.s001.zip › S4_Raw Data/CIS Patients/CIS-027.xlsx]

## Sheet: Sheet1
Protein Name	Accession Number	Fold Change
Titin-cap (telethonin) [Homo sapiens]	gi|15426456	2-3
alloalbumin Venezia [Homo sapiens]	gi|178345	2-3
HP protein [Homo sapiens]	gi|47124562	1-2
Chain A, Crystal Structure Of Human Alpha 1 Acid Glycoprotein	gi|215794600	2-3
steerin2 protein [Homo sapiens]	gi|27526809	2-3
Chain A, Alpha1-Antitrypsin	gi|157831596	3-4
TCRDV2 [Homo sapiens]	gi|2181880	1-2
Chain D, Structure Of Il-13 Antibody H2l6, A Humanized Variant Of C836	gi|311772086	1-2
alloalbumin Venezia [Homo sapiens]	gi|178345	3-4
RecName: Full=Serotransferrin; Short=Transferrin; AltName: Full=Beta-1 metal-binding globulin; AltN	gi|313104271	3-4
alpha 2 macroglobulin [Homo sapiens]	gi|46812315	2-3
Chain B, A Covalent Dimer Of Transthyretin That Affects The Amyloid Pathway	gi|55669576	2-3
Chain A, Human Serum Albumin Complexed With Myristate And Aspirin	gi|122920512	2-3
PRO2675 [Homo sapiens]	gi|7770217	3-4
PRO1708 [Homo sapiens]	gi|7959791	2-3
Apolipoprotein E OS=Homo sapiens GN=APOE PE=1 SV=1	tr|Q9Y355|Q9Y355	3-4
prostaglandin D2 synthase 21kDa (brain) [Homo sapiens]	gi|55962673	2-3
acylphosphatase 2, muscle type, isoform CRA_a [Homo sapiens]	gi|119620560	1-2
plectin 2 [Homo sapiens]	gi|40849932	1-2
apolipoprotein A-IV precursor [Homo sapiens]	gi|178779	3-4
albumin, isoform CRA_h [Homo sapiens]	gi|119626071	2-3
Contactin	gi414791	2-3
Ceruloplasmin	gi4557485	1-2
Angiotensinogen	gi4557287	1-2
Leucine rich alpha 2 glycoprotein	gi16418467	2-3
Rho-related GTP-binding protein Rho6	tr|Q8TCD0|Q8TCD0_HUMAN	1-2
Vesicle-associated membrane protein 2	tr|Q7L876|Q7L876_HUMAN	2-3
Cdc42-interacting protein 4	gi|28590	1-2
Cyclic AMP-dependent transcription factor ATF-7	sp|Q9UI66|CI038_HUMAN	1-2
CUGBP Elav-like family member 2	tr|Q6N095|Q6N095_HUMAN	1-2
P3 protein	tr|Q6N093|Q6N093_HUMAN	1-2
Human androgen-induced prostate proliferative shutoff associated protein (AS3)	gi|21758324	1-2
Human skeletal mRNA for myosin heavy chain light meromyosin region	gi|1335218	2-3
Annexin A4	gi|194375550	2-3
