# Supplementary material for: CSF Proteomics Identifies Specific and Shared Pathways for Multiple Sclerosis Clinical Subtypes
Source: PLoS One. 2015 May 5;10(5):e0122045. doi: 10.1371/journal.pone.0122045 (PMC4420287; doi:10.1371/journal.pone.0122045)
Supplement: S1 Data — Protein list and their corresponding accession numbers and fold changes relative to control master gel spots were given for each individual patient samples. As it is indicated in the manuscript, our methodology is based on the comparison of the identified protein spots between individual patients gels and control gel. To this aim, we performed MALDI-TOF analysis for detection of the protein spots not for all samples, but we compared all patients gel for identified protein spots. Data is also shared via Harvard Dataverse network (doi:10.7910/DVN/28497). (ZIP) [file pone.0122045.s001.zip › S4_Raw Data/CIS Patients/CIS-028.xlsx]

## Sheet: Sheet1
Protein Name	Accession Number	Fold Change
RecName: Full=Serotransferrin; Short=Transferrin; AltName: Full=Beta-1 metal-binding globulin; AltN	gi|313104271	2-3
Chain B, A Covalent Dimer Of Transthyretin That Affects The Amyloid Pathway	gi|55669576	2-3
Chain A, Human Serum Albumin Complexed With Myristate And Aspirin	gi|122920512	2-3
alloalbumin Venezia [Homo sapiens]	gi|178345	2-3
apolipoprotein A-IV precursor [Homo sapiens]	gi|178779	3-4
albumin, isoform CRA_h [Homo sapiens]	gi|119626071	1-2
Chain A, Alpha1-Antitrypsin	gi|157831596	4-5
TCRDV2 [Homo sapiens]	gi|2181880	2-3
Cytotoxic T-lymphocyte protein 4	tr|Q569I7|Q569I7_HUMAN	2-3
alloalbumin Venezia [Homo sapiens]	gi|178345	2-3
plectin 2 [Homo sapiens]	gi|40849932	1-2
HP protein [Homo sapiens]	gi|47124562	2-3
Chain A, Crystal Structure Of Human Alpha 1 Acid Glycoprotein	gi|215794600	3-4
steerin2 protein [Homo sapiens]	gi|27526809	2-3
prostaglandin D2 synthase 21kDa (brain) [Homo sapiens]	gi|55962673	3-4
alpha 2 macroglobulin [Homo sapiens]	gi|46812315	2-3
Apolipoprotein E OS=Homo sapiens GN=APOE PE=1 SV=1	tr|Q9Y355|Q9Y355	1-2
Titin-cap (telethonin) [Homo sapiens]	gi|15426456	3-4
Vesicle-associated membrane protein 2	tr|Q7L876|Q7L876_HUMAN	2-3
Cdc42-interacting protein 4	gi|28590	1-2
Cyclic AMP-dependent transcription factor ATF-7	sp|Q9UI66|CI038_HUMAN	1-2
Chain D, Structure Of Il-13 Antibody H2l6, A Humanized Variant Of C836	gi|311772086	1-2
PRO2675 [Homo sapiens]	gi|7770217	2-3
Serotransferrin	gi4557871	2-3
Contactin	gi414791	1-2
Ceruloplasmin	gi4557485	2-3
PRO2044 [Homo sapiens]	gi|6650826	1-2
Ig kappa chain VLJ	gi21669449	1-2
Igl chain VLJ	gi21669631	2-3
PRO1708 [Homo sapiens]	gi|7959791	1-2
Chain A, Crystal Structure Of The Transthyretin Mutant Ttr C10aY114C	gi|31615374	2-3
Cyclic AMP-dependent transcription factor ATF-7	sp|Q9UI66|CI038_HUMAN	1-2
Protein POF1B	gi|158258947	2-3
Signal recognition particle 14 kDa protein	sp|P16840|US05_HCMVA	1-2
Nucleolin	gi55956788	1-2
Vit.D binding	gi32483410	1-2
Kallikrein 6	gi21466131	1-2
putative myosin 15B	gi150384690	1-2
amyloid beta A4 protein	gi41406057	2-3
hCG1776873 [Homo sapiens]	gi|119620109	2-3
