# Supplementary material for: CSF Proteomics Identifies Specific and Shared Pathways for Multiple Sclerosis Clinical Subtypes
Source: PLoS One. 2015 May 5;10(5):e0122045. doi: 10.1371/journal.pone.0122045 (PMC4420287; doi:10.1371/journal.pone.0122045)
Supplement: S1 Data — Protein list and their corresponding accession numbers and fold changes relative to control master gel spots were given for each individual patient samples. As it is indicated in the manuscript, our methodology is based on the comparison of the identified protein spots between individual patients gels and control gel. To this aim, we performed MALDI-TOF analysis for detection of the protein spots not for all samples, but we compared all patients gel for identified protein spots. Data is also shared via Harvard Dataverse network (doi:10.7910/DVN/28497). (ZIP) [file pone.0122045.s001.zip › S4_Raw Data/CIS Patients/CIS-032.xlsx]

## Sheet: Sheet1
Protein Name	Accession Number	Fold Change
plectin 2 [Homo sapiens]	gi|40849932	1-2
Chain A, Alpha1-Antitrypsin	gi|157831596	1-2
Chain A, Structure Of Human Serum Albumin With S-Naproxen And The Ga Module	gi|168988718	2-3
apolipoprotein A-IV precursor [Homo sapiens]	gi|178779	4-5
unnamed protein product [Homo sapiens]	gi|194374381	2-3
TCRDV2 [Homo sapiens]	gi|2181880	2-3
hypothetical protein [Homo sapiens]	gi|60219224	2-3
hCG2024404, isoform CRA_c [Homo sapiens]	gi|119570052	2-3
Chain A, Human Serum Albumin Complexed With Myristate And Aspirin	gi|122920512	3-4
albumin, isoform CRA_h [Homo sapiens]	gi|119626071	2-3
acylphosphatase 2, muscle type, isoform CRA_a [Homo sapiens]	gi|119620560	3-4
RecName: Full=Serotransferrin; Short=Transferrin; AltName: Full=Beta-1 metal-binding globulin; AltN	gi|313104271	2-3
prostaglandin D2 synthase 21kDa (brain) [Homo sapiens]	gi|55962673	1-2
alpha 2 macroglobulin [Homo sapiens]	gi|46812315	3-4
Chain A, Crystal Structure Of Human Alpha 1 Acid Glycoprotein	gi|215794600	2-3
Apolipoprotein E OS=Homo sapiens GN=APOE PE=1 SV=1	tr|Q9Y355|Q9Y355	1-2
prostaglandin D2 synthase 21kDa (brain) [Homo sapiens]	gi|55962673	1-2
alloalbumin Venezia [Homo sapiens]	gi|178345	2-3
PRO2044 [Homo sapiens]	gi|6650826	2-3
PRO1708 [Homo sapiens]	gi|7959791	1-2
Apolipoprotein AI	gi4557321	3-4
ceruloplasmin	gi4557485	2-3
Fibulin 1 isoform C	gi4503663	1-2
Complement C4d	gi223961	2-3
Fetuin A	gi156523970	1-2
Alpha-1 antichymotrypsin	gi112874	2-3
Protein POF1B	gi|158258947	1-2
Signal recognition particle 14 kDa protein	sp|P16840|US05_HCMVA	1-2
Cytotoxic T-lymphocyte protein 4	tr|Q569I7|Q569I7_HUMAN	2-3
Fibroblast growth factor receptor substrate 3	tr|B7WNR0|B7WNR0_HUMAN	1-2
Human androgen-induced prostate proliferative shutoff associated protein (AS3)	gi|21758324	2-3
Coiled-coil domain-containing protein 171	sp|Q6TFL3|CI093_HUMAN	1-2
Insulin-like growth factor-binding protein 3	sp|P20570|YVKB_VACCC	1-2
Rho-related GTP-binding protein Rho6	tr|Q8TCD0|Q8TCD0_HUMAN	2-3
Serotransferrin	gi4557871	1-2
Contactin	gi414791	2-3
