# Supplementary material for: CSF Proteomics Identifies Specific and Shared Pathways for Multiple Sclerosis Clinical Subtypes
Source: PLoS One. 2015 May 5;10(5):e0122045. doi: 10.1371/journal.pone.0122045 (PMC4420287; doi:10.1371/journal.pone.0122045)
Supplement: S1 Data — Protein list and their corresponding accession numbers and fold changes relative to control master gel spots were given for each individual patient samples. As it is indicated in the manuscript, our methodology is based on the comparison of the identified protein spots between individual patients gels and control gel. To this aim, we performed MALDI-TOF analysis for detection of the protein spots not for all samples, but we compared all patients gel for identified protein spots. Data is also shared via Harvard Dataverse network (doi:10.7910/DVN/28497). (ZIP) [file pone.0122045.s001.zip › S4_Raw Data/CIS Patients/CIS-033.xlsx]

## Sheet: Sheet1
Protein Name	Accession Number	Fold Change
TCRDV2 [Homo sapiens]	gi|2181880	1-2
Contactin	gi414791	1-2
Ceruloplasmin	gi4557485	1-2
Angiotensinogen	gi4557287	2-3
Leucine rich alpha 2 glycoprotein	gi16418467	1-2
Ig kappa chain VLJ	gi21669449	2-3
albumin, isoform CRA_h [Homo sapiens]	gi|119626071	1-2
Chain A, Alpha1-Antitrypsin	gi|157831596	1-2
alpha 2 macroglobulin [Homo sapiens]	gi|46812315	4-5
C-C motif chemokine 24	tr|A6NH40|A6NH40_HUMAN	2-3
Chain A, Crystal Structure Of Human Alpha 1 Acid Glycoprotein	gi|215794600	2-3
truncated telethonin [Homo sapiens]	gi|161137716	1-2
Insulin-like growth factor-binding protein 3	sp|P20570|YVKB_VACCC	1-2
Chain A, 2.0 Angstrom Structure Of Intact Alpha-1-Antitrypsin: A Canonical Template For Active Serp	gi|6137432	2-3
steerin2 protein [Homo sapiens]	gi|27526809	2-3
unnamed protein product [Homo sapiens]	gi|193787129	3-4
Cytotoxic T-lymphocyte protein 4	tr|Q569I7|Q569I7_HUMAN	2-3
prostaglandin D2 synthase 21kDa (brain) [Homo sapiens]	gi|55962673	2-3
Apolipoprotein E OS=Homo sapiens GN=APOE PE=1 SV=1	tr|Q9Y355|Q9Y355	3-4
Leukotriene A-4 hydrolase	gi|194374381	1-2
prostaglandin D2 synthase 21kDa (brain) [Homo sapiens]	gi|55962673	2-3
alloalbumin Venezia [Homo sapiens]	gi|178345	1-2
CUGBP Elav-like family member 2	tr|Q6N095|Q6N095_HUMAN	2-3
Chain A, Crystal Structure Of Human Alpha 1 Acid Glycoprotein	gi|215794600	2-3
amyloid beta A4 protein	gi41406057	1-2
Kallikrein 6	gi21466131	1-2
acylphosphatase 2, muscle type, isoform CRA_a [Homo sapiens]	gi|119620560	1-2
Chain D, Structure Of Il-13 Antibody H2l6, A Humanized Variant Of C836	gi|311772086	2-3
Annexin A4	gi|194375550	3-4
RecName: Full=Serotransferrin; Short=Transferrin; AltName: Full=Beta-1 metal-binding globulin; AltN	gi|313104271	2-3
Chain A, Crystal Structure Of The Transthyretin Mutant Ttr C10aY114C	gi|31615374	1-2
plasma retinol binding protein	gi62298174	3-4
Haptoglobulin	gi3337390	2-3
