# Supplementary material for: CSF Proteomics Identifies Specific and Shared Pathways for Multiple Sclerosis Clinical Subtypes
Source: PLoS One. 2015 May 5;10(5):e0122045. doi: 10.1371/journal.pone.0122045 (PMC4420287; doi:10.1371/journal.pone.0122045)
Supplement: S1 Data — Protein list and their corresponding accession numbers and fold changes relative to control master gel spots were given for each individual patient samples. As it is indicated in the manuscript, our methodology is based on the comparison of the identified protein spots between individual patients gels and control gel. To this aim, we performed MALDI-TOF analysis for detection of the protein spots not for all samples, but we compared all patients gel for identified protein spots. Data is also shared via Harvard Dataverse network (doi:10.7910/DVN/28497). (ZIP) [file pone.0122045.s001.zip › S4_Raw Data/CIS Patients/CIS-034.xlsx]

## Sheet: Sheet1
Protein Name	Accession Number	Fold Change
Chain A, Human Serum Albumin Complexed With Myristate And Aspirin	gi|122920512	3-4
albumin, isoform CRA_h [Homo sapiens]	gi|119626071	3-4
Cytotoxic T-lymphocyte protein 4	tr|Q569I7|Q569I7_HUMAN	2-3
acylphosphatase 2, muscle type, isoform CRA_a [Homo sapiens]	gi|119620560	1-2
anti-Rh(D) antibody immunoglobulin heavy chain variable region [Homo sapiens]	gi|93007610	1-2
alpha 2 macroglobulin [Homo sapiens]	gi|46812315	1-2
Inter-alpha-trypsin inhibitor heavy chain H1	tr|A6NBZ8|A6NBZ8_HUMAN	2-3
methylmalonyl Coenzyme A mutase precursor variant [Homo sapiens]	gi|62087270	1-2
C1-inhibitor [Homo sapiens]	gi|179617	2-3
CUGBP Elav-like family member 2	tr|Q6N095|Q6N095_HUMAN	2-3
P3 protein	tr|Q6N093|Q6N093_HUMAN	1-2
Titin-cap (telethonin) [Homo sapiens]	gi|15426456	1-2
unnamed protein product [Homo sapiens]	gi|194374381	2-3
Apolipoprotein E OS=Homo sapiens GN=APOE PE=1 SV=1	tr|Q9Y355|Q9Y355	2-3
neuronal cell adhesion molecule	gi51095143	2-3
prostaglandin D2 synthase 21kDa (brain) [Homo sapiens]	gi|55962673	4-5
alloalbumin Venezia [Homo sapiens]	gi|178345	1-2
albumin, isoform CRA_m [Homo sapiens]	gi|119626076	2-3
Orosomucoid 1 [Homo sapiens]	gi|219519923	2-3
interferon-induced protein with tetratricopeptide repeats 3 [Homo sapiens]	gi|72534658	2-3
methylmalonyl Coenzyme A mutase precursor variant [Homo sapiens]	gi|62087270	3-4
hCG2024404, isoform CRA_c [Homo sapiens]	gi|119570052	2-3
plectin 2 [Homo sapiens]	gi|40849932	2-3
TCRDV2 [Homo sapiens]	gi|2181880	3-4
hypothetical protein [Homo sapiens]	gi|60219224	1-2
Ig G3m(g) pFc HER	gi|222995	2-3
Chain A, Crystal Structure Of Human Alpha 1 Acid Glycoprotein	gi|215794600	2-3
apolipoprotein A-IV precursor [Homo sapiens]	gi|178779	1-2
RecName: Full=Serotransferrin; Short=Transferrin; AltName: Full=Beta-1 metal-binding globulin; AltN	gi|313104271	2-3
Agrin	gi1947080	1-2
Chitinase 3 like protein	gi61741895	2-3
PRO2044 [Homo sapiens]	gi|6650826	1-2
Chain A, Crystal Structure Of The Transthyretin Mutant Ttr C10aY114C	gi|31615374	1-2
Leucine rich alpha 2 glycoprotein	gi16418467	1-2
Ig kappa chain VLJ	gi21669449	2-3
Igl chain VLJ	gi21669631	3-4
Ig G1 H Nie	gi|229601	2-3
