# Supplementary material for: CSF Proteomics Identifies Specific and Shared Pathways for Multiple Sclerosis Clinical Subtypes
Source: PLoS One. 2015 May 5;10(5):e0122045. doi: 10.1371/journal.pone.0122045 (PMC4420287; doi:10.1371/journal.pone.0122045)
Supplement: S1 Data — Protein list and their corresponding accession numbers and fold changes relative to control master gel spots were given for each individual patient samples. As it is indicated in the manuscript, our methodology is based on the comparison of the identified protein spots between individual patients gels and control gel. To this aim, we performed MALDI-TOF analysis for detection of the protein spots not for all samples, but we compared all patients gel for identified protein spots. Data is also shared via Harvard Dataverse network (doi:10.7910/DVN/28497). (ZIP) [file pone.0122045.s001.zip › S4_Raw Data/CIS Patients/CIS-035.xlsx]

## Sheet: Sheet1
Protein Name	Accession Number	Fold Change
Integrin alpha-IIb	tr|B7WPB5|B7WPB5_HUMAN	2-3
Cytotoxic T-lymphocyte protein 4	tr|Q569I7|Q569I7_HUMAN	2-3
Ceruloplasmin	gi4557485	2-3
Angiotensinogen	gi4557287	2-3
Leucine rich alpha 2 glycoprotein	gi16418467	1-2
Ig kappa chain VLJ	gi21669449	1-2
Platelet glycoprotein 4	tr|A6NKU1|A6NKU1_HUMAN	1-2
CUGBP Elav-like family member 2	tr|Q6N095|Q6N095_HUMAN	1-2
Chain A, Human Serum Albumin Complexed With Myristate And Aspirin	gi|122920512	1-2
prostaglandin D2 synthase 21kDa (brain) [Homo sapiens]	gi|55962673	3-4
Rho-related GTP-binding protein Rho6	tr|Q8TCD0|Q8TCD0_HUMAN	1-2
Vesicle-associated membrane protein 2	tr|Q7L876|Q7L876_HUMAN	1-2
Cdc42-interacting protein 4	gi|28590	2-3
alloalbumin Venezia [Homo sapiens]	gi|178345	2-3
RecName: Full=Serotransferrin; Short=Transferrin; AltName: Full=Beta-1 metal-binding globulin; AltN	gi|313104271	1-2
PRO2675 [Homo sapiens]	gi|7770217	1-2
PRO2044 [Homo sapiens]	gi|6650826	1-2
PRO1708 [Homo sapiens]	gi|7959791	2-3
truncated telethonin [Homo sapiens]	gi|161137716	1-2
Chain B, A Covalent Dimer Of Transthyretin That Affects The Amyloid Pathway	gi|55669576	2-3
amyloid beta A4 protein	gi41406057	1-2
Kallikrein 6	gi21466131	2-3
Superoxide dismutase	gi928825	1-2
alpha 2 macroglobulin [Homo sapiens]	gi|46812315	2-3
Apolipoprotein E OS=Homo sapiens GN=APOE PE=1 SV=1	tr|Q9Y355|Q9Y355	1-2
alloalbumin Venezia [Homo sapiens]	gi|178345	2-3
Angiotensinogen	gi4557287	1-2
apolipoprotein A-IV precursor [Homo sapiens]	gi|178779	2-3
Chain A, Crystal Structure Of Human Alpha 1 Acid Glycoprotein	gi|215794600	4-5
Clusterin	gi4502905	2-3
TCRDV2 [Homo sapiens]	gi|2181880	1-2
unnamed protein product [Homo sapiens]	gi|194391112	2-3
albumin, isoform CRA_h [Homo sapiens]	gi|119626071	2-3
Chain A, Alpha1-Antitrypsin	gi|157831596	2-3
putative myosin 15B	gi150384690	1-2
amyloid beta A4 protein	gi41406057	2-3
