# Supplementary material for: CSF Proteomics Identifies Specific and Shared Pathways for Multiple Sclerosis Clinical Subtypes
Source: PLoS One. 2015 May 5;10(5):e0122045. doi: 10.1371/journal.pone.0122045 (PMC4420287; doi:10.1371/journal.pone.0122045)
Supplement: S1 Data — Protein list and their corresponding accession numbers and fold changes relative to control master gel spots were given for each individual patient samples. As it is indicated in the manuscript, our methodology is based on the comparison of the identified protein spots between individual patients gels and control gel. To this aim, we performed MALDI-TOF analysis for detection of the protein spots not for all samples, but we compared all patients gel for identified protein spots. Data is also shared via Harvard Dataverse network (doi:10.7910/DVN/28497). (ZIP) [file pone.0122045.s001.zip › S4_Raw Data/CIS Patients/CIS-036.xlsx]

## Sheet: Sheet1
Protein Name	Accession Number	Fold Change
Nucleolin	gi55956788	1-2
Vit.D binding	gi32483410	2-3
Kallikrein 6	gi21466131	3-4
Contactin	gi414791	2-3
putative myosin 15B	gi150384690	1-2
albumin, isoform CRA_h [Homo sapiens]	gi|119626071	2-3
Chain A, Alpha1-Antitrypsin	gi|157831596	2-3
Fibulin 1 isoform C	gi4503663	2-3
Complement C4d	gi223961	1-2
Chain D, Structure Of Il-13 Antibody H2l6, A Humanized Variant Of C836	gi|311772086	2-3
RecName: Full=Serotransferrin; Short=Transferrin; AltName: Full=Beta-1 metal-binding globulin; AltN	gi|313104271	2-3
Apolipoprotein E OS=Homo sapiens GN=APOE PE=1 SV=1	tr|Q9Y355|Q9Y355	2-3
Cytotoxic T-lymphocyte protein 4	tr|Q569I7|Q569I7_HUMAN	2-3
truncated telethonin [Homo sapiens]	gi|161137716	1-2
unnamed protein product [Homo sapiens]	gi|193787129	1-2
Chain A, Human Serum Albumin Complexed With Myristate And Aspirin	gi|122920512	1-2
alloalbumin Venezia [Homo sapiens]	gi|178345	1-2
CUGBP Elav-like family member 2	tr|Q6N095|Q6N095_HUMAN	2-3
Chain A, 2.0 Angstrom Structure Of Intact Alpha-1-Antitrypsin: A Canonical Template For Active Serp	gi|6137432	1-2
P3 protein	tr|Q6N093|Q6N093_HUMAN	2-3
alpha 2 macroglobulin [Homo sapiens]	gi|46812315	2-3
Chain A, Crystal Structure Of Human Alpha 1 Acid Glycoprotein	gi|215794600	2-3
prostaglandin D2 synthase 21kDa (brain) [Homo sapiens]	gi|55962673	1-2
PRO2675 [Homo sapiens]	gi|7770217	1-2
PRO2044 [Homo sapiens]	gi|6650826	1-2
PRO1708 [Homo sapiens]	gi|7959791	2-3
Chain A, Crystal Structure Of The Transthyretin Mutant Ttr C10aY114C	gi|31615374	1-2
TCRDV2 [Homo sapiens]	gi|2181880	2-3
alloalbumin Venezia [Homo sapiens]	gi|178345	1-2
steerin2 protein [Homo sapiens]	gi|27526809	2-3
acylphosphatase 2, muscle type, isoform CRA_a [Homo sapiens]	gi|119620560	1-2
Component C9	gi4502511	2-3
Serotransferrin	gi4557871	1-2
Contactin	gi414791	2-3
