# Supplementary material for: CSF Proteomics Identifies Specific and Shared Pathways for Multiple Sclerosis Clinical Subtypes
Source: PLoS One. 2015 May 5;10(5):e0122045. doi: 10.1371/journal.pone.0122045 (PMC4420287; doi:10.1371/journal.pone.0122045)
Supplement: S1 Data — Protein list and their corresponding accession numbers and fold changes relative to control master gel spots were given for each individual patient samples. As it is indicated in the manuscript, our methodology is based on the comparison of the identified protein spots between individual patients gels and control gel. To this aim, we performed MALDI-TOF analysis for detection of the protein spots not for all samples, but we compared all patients gel for identified protein spots. Data is also shared via Harvard Dataverse network (doi:10.7910/DVN/28497). (ZIP) [file pone.0122045.s001.zip › S4_Raw Data/CIS Patients/CIS-037.xlsx]

## Sheet: Sheet1
Protein Name	Accession Number	Fold Change
hypothetical protein [Homo sapiens]	gi|60219224	1-2
Cytotoxic T-lymphocyte protein 4	tr|Q569I7|Q569I7_HUMAN	1-2
Calcium/calmodulin-dependent protein kinase type II subunit beta	gi|194391112	2-3
Dyslexia-associated protein KIAA0319-like protein	gi|158259857	1-2
Coiled-coil domain-containing protein 171	sp|Q6TFL3|CI093_HUMAN	2-3
Insulin-like growth factor-binding protein 3	sp|P20570|YVKB_VACCC	2-3
hCG2024404, isoform CRA_c [Homo sapiens]	gi|119570052	3-4
Contactin	gi414791	2-3
Ceruloplasmin	gi4557485	2-3
Angiotensinogen	gi4557287	1-2
apolipoprotein A-IV precursor [Homo sapiens]	gi|178779	2-3
alloalbumin Venezia [Homo sapiens]	gi|178345	1-2
unnamed protein product [Homo sapiens]	gi|194374381	2-3
Angiotensinogen	gi4557287	1-2
Apolipoprotein AI	gi4557321	2-3
ceruloplasmin	gi4557485	1-2
TCRDV2 [Homo sapiens]	gi|2181880	2-3
methylmalonyl Coenzyme A mutase precursor variant [Homo sapiens]	gi|62087270	2-3
hCG2024404, isoform CRA_c [Homo sapiens]	gi|119570052	1-2
albumin, isoform CRA_h [Homo sapiens]	gi|119626071	2-3
acylphosphatase 2, muscle type, isoform CRA_a [Homo sapiens]	gi|119620560	2-3
Cytotoxic T-lymphocyte protein 4	tr|Q569I7|Q569I7_HUMAN	2-3
RecName: Full=Serotransferrin; Short=Transferrin; AltName: Full=Beta-1 metal-binding globulin; AltN	gi|313104271	2-3
Chain A, Alpha1-Antitrypsin	gi|157831596	1-2
Chain A, Crystal Structure Of Human Alpha 1 Acid Glycoprotein	gi|215794600	1-2
prostaglandin D2 synthase 21kDa (brain) [Homo sapiens]	gi|55962673	1-2
alpha 2 macroglobulin [Homo sapiens]	gi|46812315	1-2
Leucine rich alpha 2 glycoprotein	gi16418467	2-3
Apolipoprotein E OS=Homo sapiens GN=APOE PE=1 SV=1	tr|Q9Y355|Q9Y355	1-2
prostaglandin D2 synthase 21kDa (brain) [Homo sapiens]	gi|55962673	2-3
alloalbumin Venezia [Homo sapiens]	gi|178345	2-3
Chain A, Human Serum Albumin Complexed With Myristate And Aspirin	gi|122920512	2-3
Ig gamma 2 H chain, BUR [human, Peptide Mutant, 348 aa]	gi|6137432	1-2
PRO2675 [Homo sapiens]	gi|7770217	1-2
PRO2044 [Homo sapiens]	gi|6650826	1-2
PRO1708 [Homo sapiens]	gi|7959791	2-3
Chain A, Crystal Structure Of The Transthyretin Mutant Ttr C10aY114C	gi|31615374	1-2
