# Supplementary material for: CSF Proteomics Identifies Specific and Shared Pathways for Multiple Sclerosis Clinical Subtypes
Source: PLoS One. 2015 May 5;10(5):e0122045. doi: 10.1371/journal.pone.0122045 (PMC4420287; doi:10.1371/journal.pone.0122045)
Supplement: S1 Data — Protein list and their corresponding accession numbers and fold changes relative to control master gel spots were given for each individual patient samples. As it is indicated in the manuscript, our methodology is based on the comparison of the identified protein spots between individual patients gels and control gel. To this aim, we performed MALDI-TOF analysis for detection of the protein spots not for all samples, but we compared all patients gel for identified protein spots. Data is also shared via Harvard Dataverse network (doi:10.7910/DVN/28497). (ZIP) [file pone.0122045.s001.zip › S4_Raw Data/CIS Patients/CIS-044.xlsx]

## Sheet: Sheet1
Protein Name	Accession Number	Fold Change
plectin 2 [Homo sapiens]	gi|40849932	1-2
Cdc42-interacting protein 4	gi|28590	1-2
Cyclic AMP-dependent transcription factor ATF-7	sp|Q9UI66|CI038_HUMAN	2-3
C-C motif chemokine 24	tr|A6NH40|A6NH40_HUMAN	2-3
Platelet glycoprotein 4	tr|A6NKU1|A6NKU1_HUMAN	1-2
CUGBP Elav-like family member 2	tr|Q6N095|Q6N095_HUMAN	1-2
Haptoglobulin	gi3337390	2-3
steerin2 protein [Homo sapiens]	gi|27526809	2-3
unnamed protein product [Homo sapiens]	gi|194391112	1-2
albumin, isoform CRA_h [Homo sapiens]	gi|119626071	2-3
Chain A, Alpha1-Antitrypsin	gi|157831596	2-3
alloalbumin Venezia [Homo sapiens]	gi|178345	2-3
Apolipoprotein E OS=Homo sapiens GN=APOE PE=1 SV=1	tr|Q9Y355|Q9Y355	2-3
prostaglandin D2 synthase 21kDa (brain) [Homo sapiens]	gi|55962673	1-2
RecName: Full=Serotransferrin; Short=Transferrin; AltName: Full=Beta-1 metal-binding globulin; AltN	gi|313104271	1-2
unnamed protein product [Homo sapiens]	gi|194391112	2-3
Orosomucoid 1 [Homo sapiens]	gi|219519923	2-3
apolipoprotein A-IV precursor [Homo sapiens]	gi|178779	3-4
alpha 2 macroglobulin [Homo sapiens]	gi|46812315	2-3
Chain A, Crystal Structure Of Human Alpha 1 Acid Glycoprotein	gi|215794600	2-3
prostaglandin D2 synthase 21kDa (brain) [Homo sapiens]	gi|55962673	4-5
PRO1708 [Homo sapiens]	gi|7959791	1-2
Contactin	gi414791	2-3
Ceruloplasmin	gi4557485	1-2
Coiled-coil domain-containing protein 171	sp|Q6TFL3|CI093_HUMAN	2-3
Insulin-like growth factor-binding protein 3	sp|P20570|YVKB_VACCC	1-2
Rho-related GTP-binding protein Rho6	tr|Q8TCD0|Q8TCD0_HUMAN	2-3
putative myosin 15B	gi150384690	4-5
amyloid beta A4 protein	gi41406057	2-3
Immunoglobulin kappa variable (IGKV1)	gi21669539	1-2
Kallikrein 6	gi21466131	1-2
Superoxide dismutase	gi928825	1-2
Agrin	gi1947080	2-3
