# Supplementary material for: CSF Proteomics Identifies Specific and Shared Pathways for Multiple Sclerosis Clinical Subtypes
Source: PLoS One. 2015 May 5;10(5):e0122045. doi: 10.1371/journal.pone.0122045 (PMC4420287; doi:10.1371/journal.pone.0122045)
Supplement: S1 Data — Protein list and their corresponding accession numbers and fold changes relative to control master gel spots were given for each individual patient samples. As it is indicated in the manuscript, our methodology is based on the comparison of the identified protein spots between individual patients gels and control gel. To this aim, we performed MALDI-TOF analysis for detection of the protein spots not for all samples, but we compared all patients gel for identified protein spots. Data is also shared via Harvard Dataverse network (doi:10.7910/DVN/28497). (ZIP) [file pone.0122045.s001.zip › S4_Raw Data/CIS Patients/CIS-045.xlsx]

## Sheet: Sheet1
Protein Name	Accession Number	Fold Change
Component C9	gi4502511	1-2
Serotransferrin	gi4557871	2-3
Contactin	gi414791	1-2
Ceruloplasmin	gi4557485	2-3
Angiotensinogen	gi4557287	3-4
albumin, isoform CRA_h [Homo sapiens]	gi|119626071	1-2
acylphosphatase 2, muscle type, isoform CRA_a [Homo sapiens]	gi|119620560	1-2
steerin2 protein [Homo sapiens]	gi|27526809	2-3
Chain A, Alpha1-Antitrypsin	gi|157831596	2-3
Integrin alpha-IIb	tr|B7WPB5|B7WPB5_HUMAN	1-2
Cytotoxic T-lymphocyte protein 4	tr|Q569I7|Q569I7_HUMAN	2-3
alloalbumin Venezia [Homo sapiens]	gi|178345	3-4
prostaglandin D2 synthase 21kDa (brain) [Homo sapiens]	gi|55962673	5-6
alpha 2 macroglobulin [Homo sapiens]	gi|46812315	4-5
Chain A, Crystal Structure Of Human Alpha 1 Acid Glycoprotein	gi|215794600	5-6
Apolipoprotein E OS=Homo sapiens GN=APOE PE=1 SV=1	tr|Q9Y355|Q9Y355	2-3
Chain A, Solution Structure Of Double Super Helix Model	gi|293651900	2-3
alloalbumin Venezia [Homo sapiens]	gi|178345	5-6
apolipoprotein A-IV precursor [Homo sapiens]	gi|178779	4-5
Vesicle-associated membrane protein 2	tr|Q7L876|Q7L876_HUMAN	1-2
Titin-cap (telethonin) [Homo sapiens]	gi|15426456	2-3
unnamed protein product [Homo sapiens]	gi|194374381	2-3
TCRDV2 [Homo sapiens]	gi|2181880	3-4
hypothetical protein [Homo sapiens]	gi|60219224	2-3
hCG2024404, isoform CRA_c [Homo sapiens]	gi|119570052	2-3
Chain A, Human Serum Albumin Complexed With Myristate And Aspirin	gi|122920512	4-5
RecName: Full=Serotransferrin; Short=Transferrin; AltName: Full=Beta-1 metal-binding globulin; AltN	gi|313104271	1-2
PRO1708 [Homo sapiens]	gi|7959791	2-3
Cdc42-interacting protein 4	gi|28590	1-2
Cyclic AMP-dependent transcription factor ATF-7	sp|Q9UI66|CI038_HUMAN	2-3
C-C motif chemokine 24	tr|A6NH40|A6NH40_HUMAN	3-4
