# Supplementary material for: CSF Proteomics Identifies Specific and Shared Pathways for Multiple Sclerosis Clinical Subtypes
Source: PLoS One. 2015 May 5;10(5):e0122045. doi: 10.1371/journal.pone.0122045 (PMC4420287; doi:10.1371/journal.pone.0122045)
Supplement: S1 Data — Protein list and their corresponding accession numbers and fold changes relative to control master gel spots were given for each individual patient samples. As it is indicated in the manuscript, our methodology is based on the comparison of the identified protein spots between individual patients gels and control gel. To this aim, we performed MALDI-TOF analysis for detection of the protein spots not for all samples, but we compared all patients gel for identified protein spots. Data is also shared via Harvard Dataverse network (doi:10.7910/DVN/28497). (ZIP) [file pone.0122045.s001.zip › S4_Raw Data/CIS Patients/CIS-046.xlsx]

## Sheet: Sheet1
Protein Name	Accession Number	Fold Change
Ig gamma 2 H chain, BUR [human, Peptide Mutant, 348 aa]	gi|243169	2-3
immunoglobulin kappa light chain variable region [Homo sapiens]	gi|48475432	2-3
Chain A, Crystal Structure Of The Fab Fragment Of A Human Monoclonal Igm Cold Agglutinin	gi|10835792	1-2
Chain A, Solution Structure Of Double Super Helix Model	gi|293651900	2-3
C-C motif chemokine 24	tr|A6NH40|A6NH40_HUMAN	1-2
Platelet glycoprotein 4	tr|A6NKU1|A6NKU1_HUMAN	1-2
Vesicle-associated membrane protein 2	tr|Q7L876|Q7L876_HUMAN	2-3
Cytotoxic T-lymphocyte protein 4	tr|Q569I7|Q569I7_HUMAN	2-3
Chain A, Human Serum Albumin Complexed With Myristate And Aspirin	gi|122920512	2-3
albumin, isoform CRA_h [Homo sapiens]	gi|119626071	3-4
acylphosphatase 2, muscle type, isoform CRA_a [Homo sapiens]	gi|119620560	3-4
Kallikrein 6	gi21466131	2-3
alpha 2 macroglobulin [Homo sapiens]	gi|46812315	3-4
Chain A, Crystal Structure Of Human Alpha 1 Acid Glycoprotein	gi|215794600	4-5
methylmalonyl Coenzyme A mutase precursor variant [Homo sapiens]	gi|62087270	2-3
prostaglandin D2 synthase 21kDa (brain) [Homo sapiens]	gi|55962673	4-5
Titin-cap (telethonin) [Homo sapiens]	gi|15426456	2-3
unnamed protein product [Homo sapiens]	gi|194374381	1-2
Apolipoprotein E OS=Homo sapiens GN=APOE PE=1 SV=1	tr|Q9Y355|Q9Y355	2-3
prostaglandin D2 synthase 21kDa (brain) [Homo sapiens]	gi|55962673	3-4
alloalbumin Venezia [Homo sapiens]	gi|178345	5-6
albumin, isoform CRA_m [Homo sapiens]	gi|119626076	4-5
Orosomucoid 1 [Homo sapiens]	gi|219519923	2-3
methylmalonyl Coenzyme A mutase precursor variant [Homo sapiens]	gi|62087270	2-3
hCG2024404, isoform CRA_c [Homo sapiens]	gi|119570052	2-3
plectin 2 [Homo sapiens]	gi|40849932	5-6
TCRDV2 [Homo sapiens]	gi|2181880	4-5
hypothetical protein [Homo sapiens]	gi|60219224	1-2
CUGBP Elav-like family member 2	tr|Q6N095|Q6N095_HUMAN	1-2
apolipoprotein A-IV precursor [Homo sapiens]	gi|178779	3-4
RecName: Full=Serotransferrin; Short=Transferrin; AltName: Full=Beta-1 metal-binding globulin; AltN	gi|313104271	3-4
Chain L, Crystal Structure Of Hiv-Gp120 Core In Complex With Cd4- Binding Site Antibody B13, Space	gi|268612336	2-3
PRO2675 [Homo sapiens]	gi|7770217	2-3
PRO2044 [Homo sapiens]	gi|6650826	4-5
PRO1708 [Homo sapiens]	gi|7959791	1-2
Chain A, Crystal Structure Of The Transthyretin Mutant Ttr C10aY114C	gi|31615374	2-3
Component C9	gi4502511	1-2
Serotransferrin	gi4557871	2-3
Contactin	gi414791	3-4
Ceruloplasmin	gi4557485	2-3
Angiotensinogen	gi4557287	2-3
