# Supplementary material for: CSF Proteomics Identifies Specific and Shared Pathways for Multiple Sclerosis Clinical Subtypes
Source: PLoS One. 2015 May 5;10(5):e0122045. doi: 10.1371/journal.pone.0122045 (PMC4420287; doi:10.1371/journal.pone.0122045)
Supplement: S1 Data — Protein list and their corresponding accession numbers and fold changes relative to control master gel spots were given for each individual patient samples. As it is indicated in the manuscript, our methodology is based on the comparison of the identified protein spots between individual patients gels and control gel. To this aim, we performed MALDI-TOF analysis for detection of the protein spots not for all samples, but we compared all patients gel for identified protein spots. Data is also shared via Harvard Dataverse network (doi:10.7910/DVN/28497). (ZIP) [file pone.0122045.s001.zip › S4_Raw Data/CIS Patients/CIS-047.xlsx]

## Sheet: Sheet1
Protein Name	Accession Number	Fold Change
SH3 domain-binding glutamic acid-rich-likeprotein	tr|B5MD33|B5MD33_HUMAN	1-2
Cytotoxic T-lymphocyte protein 4	tr|Q569I7|Q569I7_HUMAN	2-3
Serotransferrin	gi4557871	2-3
Contactin	gi414791	2-3
Ceruloplasmin	gi4557485	1-2
Angiotensinogen	gi4557287	3-4
Integrin alpha-IIb	tr|B7WPB5|B7WPB5_HUMAN	2-3
Apolipoprotein E OS=Homo sapiens GN=APOE PE=1 SV=1	tr|Q9Y355|Q9Y355	2-3
prostaglandin D2 synthase 21kDa (brain) [Homo sapiens]	gi|55962673	2-3
plectin 2 [Homo sapiens]	gi|40849932	1-2
alpha 2 macroglobulin [Homo sapiens]	gi|46812315	2-3
HP protein [Homo sapiens]	gi|47124562	1-2
Chain A, Crystal Structure Of Human Alpha 1 Acid Glycoprotein	gi|215794600	1-2
steerin2 protein [Homo sapiens]	gi|27526809	2-3
unnamed protein product [Homo sapiens]	gi|194391112	2-3
alloalbumin Venezia [Homo sapiens]	gi|178345	2-3
albumin, isoform CRA_h [Homo sapiens]	gi|119626071	3-4
TCRDV2 [Homo sapiens]	gi|2181880	3-4
Chain A, Alpha1-Antitrypsin	gi|157831596	2-3
Chain D, Structure Of Il-13 Antibody H2l6, A Humanized Variant Of C836	gi|311772086	3-4
RecName: Full=Serotransferrin; Short=Transferrin; AltName: Full=Beta-1 metal-binding globulin; AltN	gi|313104271	4-5
truncated telethonin [Homo sapiens]	gi|161137716	2-3
Chain A, Crystal Structure Of Human Alpha 1 Acid Glycoprotein	gi|215794600	4-5
Chain B, A Covalent Dimer Of Transthyretin That Affects The Amyloid Pathway	gi|55669576	2-3
Chain A, Human Serum Albumin Complexed With Myristate And Aspirin	gi|122920512	1-2
Haptoglobulin	gi3337390	2-3
prostaglandin D2 synthase 21kDa (brain) [Homo sapiens]	gi|55962673	3-4
unnamed protein product [Homo sapiens]	gi|194391112	1-2
alpha 2 macroglobulin [Homo sapiens]	gi|46812315	4-5
PRO2044 [Homo sapiens]	gi|6650826	2-3
Chain A, Crystal Structure Of The Transthyretin Mutant Ttr C10aY114C	gi|31615374	2-3
C-C motif chemokine 24	tr|A6NH40|A6NH40_HUMAN	2-3
Platelet glycoprotein 4	tr|A6NKU1|A6NKU1_HUMAN	5-6
