# Supplementary material for: CSF Proteomics Identifies Specific and Shared Pathways for Multiple Sclerosis Clinical Subtypes
Source: PLoS One. 2015 May 5;10(5):e0122045. doi: 10.1371/journal.pone.0122045 (PMC4420287; doi:10.1371/journal.pone.0122045)
Supplement: S1 Data — Protein list and their corresponding accession numbers and fold changes relative to control master gel spots were given for each individual patient samples. As it is indicated in the manuscript, our methodology is based on the comparison of the identified protein spots between individual patients gels and control gel. To this aim, we performed MALDI-TOF analysis for detection of the protein spots not for all samples, but we compared all patients gel for identified protein spots. Data is also shared via Harvard Dataverse network (doi:10.7910/DVN/28497). (ZIP) [file pone.0122045.s001.zip › S4_Raw Data/CIS Patients/CIS-048.xlsx]

## Sheet: Sheet1
Protein Name	Accession Number	Fold Change
P3 protein	tr|Q6N093|Q6N093_HUMAN	1-2
Cyclic AMP-dependent transcription factor ATF-7	sp|Q9UI66|CI038_HUMAN	2-3
C-C motif chemokine 24	tr|A6NH40|A6NH40_HUMAN	1-2
Platelet glycoprotein 4	tr|A6NKU1|A6NKU1_HUMAN	2-3
CUGBP Elav-like family member 2	tr|Q6N095|Q6N095_HUMAN	1-2
Ceruloplasmin	gi4557485	3-4
Angiotensinogen	gi4557287	2-3
Leucine rich alpha 2 glycoprotein	gi16418467	1-2
Chain A, Alpha1-Antitrypsin	gi|157831596	2-3
Chain A, Crystal Structure Of Human Alpha 1 Acid Glycoprotein	gi|215794600	2-3
putative myosin 15B	gi150384690	2-3
unnamed protein product [Homo sapiens]	gi|194391112	1-2
Leukotriene A-4 hydrolase	gi|194374381	1-2
Homo sapiens WD repeat domain 59	gi|193787129	2-3
Titin-cap (telethonin) [Homo sapiens]	gi|15426456	2-3
unnamed protein product [Homo sapiens]	gi|194374381	2-3
TCRDV2 [Homo sapiens]	gi|2181880	1-2
apolipoprotein A-IV precursor [Homo sapiens]	gi|178779	2-3
methylmalonyl Coenzyme A mutase precursor variant [Homo sapiens]	gi|62087270	1-2
hCG2024404, isoform CRA_c [Homo sapiens]	gi|119570052	1-2
Chain A, Human Serum Albumin Complexed With Myristate And Aspirin	gi|122920512	2-3
albumin, isoform CRA_h [Homo sapiens]	gi|119626071	2-3
acylphosphatase 2, muscle type, isoform CRA_a [Homo sapiens]	gi|119620560	2-3
Human androgen-induced prostate proliferative shutoff associated protein (AS3)	gi|21758324	3-4
prostaglandin D2 synthase 21kDa (brain) [Homo sapiens]	gi|55962673	3-4
acylphosphatase 2, muscle type, isoform CRA_a [Homo sapiens]	gi|119620560	2-3
alpha 2 macroglobulin [Homo sapiens]	gi|46812315	3-4
Chain A, Crystal Structure Of Human Alpha 1 Acid Glycoprotein	gi|215794600	4-5
methylmalonyl Coenzyme A mutase precursor variant [Homo sapiens]	gi|62087270	2-3
Apolipoprotein E OS=Homo sapiens GN=APOE PE=1 SV=1	tr|Q9Y355|Q9Y355	4-5
prostaglandin D2 synthase 21kDa (brain) [Homo sapiens]	gi|55962673	2-3
alloalbumin Venezia [Homo sapiens]	gi|178345	1-2
amyloid beta A4 protein	gi41406057	2-3
Kallikrein 6	gi21466131	3-4
Superoxide dismutase	gi928825	1-2
Fibroblast growth factor receptor substrate 3	tr|B7WNR0|B7WNR0_HUMAN	4-5
Integrin alpha-IIb	tr|B7WPB5|B7WPB5_HUMAN	2-3
SH3 domain-binding glutamic acid-rich-likeprotein	tr|B5MD33|B5MD33_HUMAN	2-3
Cytotoxic T-lymphocyte protein 4	tr|Q569I7|Q569I7_HUMAN	2-3
