# Supplementary material for: CSF Proteomics Identifies Specific and Shared Pathways for Multiple Sclerosis Clinical Subtypes
Source: PLoS One. 2015 May 5;10(5):e0122045. doi: 10.1371/journal.pone.0122045 (PMC4420287; doi:10.1371/journal.pone.0122045)
Supplement: S1 Data — Protein list and their corresponding accession numbers and fold changes relative to control master gel spots were given for each individual patient samples. As it is indicated in the manuscript, our methodology is based on the comparison of the identified protein spots between individual patients gels and control gel. To this aim, we performed MALDI-TOF analysis for detection of the protein spots not for all samples, but we compared all patients gel for identified protein spots. Data is also shared via Harvard Dataverse network (doi:10.7910/DVN/28497). (ZIP) [file pone.0122045.s001.zip › S4_Raw Data/CIS Patients/CIS-049.xlsx]

## Sheet: Sheet1
Protein Name	Accession Number	Fold Change
hCG2024404, isoform CRA_c [Homo sapiens]	gi|119570052	1-2
Superoxide dismutase	gi928825	2-3
Agrin	gi1947080	1-2
Chitinase 3 like protein	gi61741895	2-3
14-3-3 protein	gi531590	2-3
annexin-1	gi113944	2-3
plasma retinol binding protein	gi62298174	2-3
Haptoglobulin	gi3337390	2-3
Cytotoxic T-lymphocyte protein 4	tr|Q569I7|Q569I7_HUMAN	2-3
Apolipoprotein E OS=Homo sapiens GN=APOE PE=1 SV=1	tr|Q9Y355|Q9Y355	4-5
prostaglandin D2 synthase 21kDa (brain) [Homo sapiens]	gi|55962673	2-3
alloalbumin Venezia [Homo sapiens]	gi|178345	1-2
steerin2 protein [Homo sapiens]	gi|27526809	3-4
unnamed protein product [Homo sapiens]	gi|194391112	2-3
albumin, isoform CRA_h [Homo sapiens]	gi|119626071	1-2
Chain A, Alpha1-Antitrypsin	gi|157831596	2-3
Chain D, Structure Of Il-13 Antibody H2l6, A Humanized Variant Of C836	gi|311772086	2-3
apolipoprotein A-IV precursor [Homo sapiens]	gi|178779	2-3
PRO2675 [Homo sapiens]	gi|7770217	1-2
alpha 2 macroglobulin [Homo sapiens]	gi|46812315	1-2
Chain A, Human Serum Albumin Complexed With Myristate And Aspirin	gi|122920512	2-3
Haptoglobulin	gi3337390	2-3
prostaglandin D2 synthase 21kDa (brain) [Homo sapiens]	gi|55962673	2-3
alpha 2 macroglobulin [Homo sapiens]	gi|46812315	1-2
Chain A, Crystal Structure Of Human Alpha 1 Acid Glycoprotein	gi|215794600	2-3
PRO2044 [Homo sapiens]	gi|6650826	1-2
PRO1708 [Homo sapiens]	gi|7959791	1-2
RecName: Full=Serotransferrin; Short=Transferrin; AltName: Full=Beta-1 metal-binding globulin; AltN	gi|313104271	2-3
Alpha-1 antichymotrypsin	gi112874	2-3
