# Supplementary material for: CSF Proteomics Identifies Specific and Shared Pathways for Multiple Sclerosis Clinical Subtypes
Source: PLoS One. 2015 May 5;10(5):e0122045. doi: 10.1371/journal.pone.0122045 (PMC4420287; doi:10.1371/journal.pone.0122045)
Supplement: S1 Data — Protein list and their corresponding accession numbers and fold changes relative to control master gel spots were given for each individual patient samples. As it is indicated in the manuscript, our methodology is based on the comparison of the identified protein spots between individual patients gels and control gel. To this aim, we performed MALDI-TOF analysis for detection of the protein spots not for all samples, but we compared all patients gel for identified protein spots. Data is also shared via Harvard Dataverse network (doi:10.7910/DVN/28497). (ZIP) [file pone.0122045.s001.zip › S4_Raw Data/CIS Patients/CIS-050.xlsx]

## Sheet: Sheet1
Protein Name	Accession Number	Fold Change
Rho-related GTP-binding protein Rho6	tr|Q8TCD0|Q8TCD0_HUMAN	1-2
Vesicle-associated membrane protein 2	tr|Q7L876|Q7L876_HUMAN	2-3
Cdc42-interacting protein 4	gi|28590	2-3
Cyclic AMP-dependent transcription factor ATF-7	sp|Q9UI66|CI038_HUMAN	1-2
C-C motif chemokine 24	tr|A6NH40|A6NH40_HUMAN	1-2
alloalbumin Venezia [Homo sapiens]	gi|178345	2-3
Ceruloplasmin	gi4557485	1-2
Angiotensinogen	gi4557287	2-3
RecName: Full=Serotransferrin; Short=Transferrin; AltName: Full=Beta-1 metal-binding globulin; AltN	gi|313104271	1-2
prostaglandin D2 synthase 21kDa (brain) [Homo sapiens]	gi|55962673	2-3
alpha 2 macroglobulin [Homo sapiens]	gi|46812315	2-3
amyloid beta A4 protein	gi41406057	2-3
prostaglandin D2 synthase 21kDa (brain) [Homo sapiens]	gi|55962673	2-3
PRO2044 [Homo sapiens]	gi|6650826	2-3
PRO1708 [Homo sapiens]	gi|7959791	2-3
Chain A, Crystal Structure Of The Transthyretin Mutant Ttr C10aY114C	gi|31615374	4-5
alloalbumin Venezia [Homo sapiens]	gi|178345	2-3
apolipoprotein A-IV precursor [Homo sapiens]	gi|178779	1-2
Chain A, Crystal Structure Of Human Alpha 1 Acid Glycoprotein	gi|215794600	3-4
Chain A, Alpha1-Antitrypsin	gi|157831596	2-3
Chain D, Structure Of Il-13 Antibody H2l6, A Humanized Variant Of C836	gi|311772086	1-2
RecName: Full=Serotransferrin; Short=Transferrin; AltName: Full=Beta-1 metal-binding globulin; AltN	gi|313104271	2-3
hCG2024404, isoform CRA_c [Homo sapiens]	gi|119570052	2-3
C1 inhibitor	gi|1340170	2-3
alpha 2 macroglobulin [Homo sapiens]	gi|46812315	2-3
steerin2 protein [Homo sapiens]	gi|27526809	1-2
unnamed protein product [Homo sapiens]	gi|194391112	1-2
albumin, isoform CRA_h [Homo sapiens]	gi|119626071	2-3
Leukotriene A-4 hydrolase	gi|194374381	2-3
Homo sapiens WD repeat domain 59	gi|193787129	2-3
