# Supplementary material for: CSF Proteomics Identifies Specific and Shared Pathways for Multiple Sclerosis Clinical Subtypes
Source: PLoS One. 2015 May 5;10(5):e0122045. doi: 10.1371/journal.pone.0122045 (PMC4420287; doi:10.1371/journal.pone.0122045)
Supplement: S1 Data — Protein list and their corresponding accession numbers and fold changes relative to control master gel spots were given for each individual patient samples. As it is indicated in the manuscript, our methodology is based on the comparison of the identified protein spots between individual patients gels and control gel. To this aim, we performed MALDI-TOF analysis for detection of the protein spots not for all samples, but we compared all patients gel for identified protein spots. Data is also shared via Harvard Dataverse network (doi:10.7910/DVN/28497). (ZIP) [file pone.0122045.s001.zip › S4_Raw Data/PMS Patients/PPMS-002.xlsx]

## Sheet: Sheet1
Protein Name	Accession Number	Fold Change
albumin, isoform CRA_h [Homo sapiens]	gi|119626071	2-3
SH3 domain-binding glutamic acid-rich-likeprotein	tr|B5MD33|B5MD33_HUMAN	1-2
armadillo repeat containing 3, isoform CRA_b [Homo sapiens]	gi|119606544	1-2
unnamed protein product [Homo sapiens]	gi|218650345	1-2
Chain A, Alpha1-Antitrypsin	gi|157831596	2-3
apolipoprotein A-IV precursor [Homo sapiens]	gi|178779	2-3
interferon-induced protein with tetratricopeptide repeats 3 [Homo sapiens]	gi|72534658	3-4
Ig gamma 2 H chain, BUR [human, Peptide Mutant, 348 aa]	gi|243169	1-2
Chain A, Crystal Structure Of The Fab Fragment Of A Human Monoclonal Igm Cold Agglutinin	gi|10835792	3-4
RecName: Full=Serotransferrin; Short=Transferrin; AltName: Full=Beta-1 metal-binding globulin; AltN	gi|313104271	1-2
immunoglobulin kappa light chain variable region [Homo sapiens]	gi|48475432	1-2
Inter-alpha-trypsin inhibitor heavy chain H1	tr|A6NBZ8|A6NBZ8_HUMAN	1-2
Fibroblast growth factor receptor substrate 3	tr|B7WNR0|B7WNR0_HUMAN	3-4
Chain A, Apolipoprotein E2 (Apoe2, D154a Mutation)	gi|157832106	1-2
Ig gamma 2 H chain, BUR [human, Peptide Mutant, 348 aa]	gi|243169	2-3
Chain A, Crystal Structure Of The Transthyretin Mutant Ttr C10aY114C	gi|31615374	1-2
Chain A, Crystal Structure Of The Apo Form Of Human Wild-Type Transthyretin	gi|224510585	2-3
Chain L, Crystal Structure Of The Intact Human Igg B12 With Broad And Potent Activity Against Prima	gi|15825649	2-3
Ig heavy chain V region - human (fragment)	gi|478652	1-2
Cytotoxic T-lymphocyte protein 4	tr|Q569I7|Q569I7_HUMAN	2-3
albumin-like [Homo sapiens]	gi|763431	2-3
immunoglobulin heavy chain constant alpha 1 membrane bound isoform 2 [Homo sapiens]	gi|169249225	2-3
Apolipoprotein E OS=Homo sapiens GN=APOE PE=1 SV=1	tr|Q9Y355|Q9Y355	1-2
amyloid beta A4 protein	gi41406057	1-2
Kallikrein 6	gi21466131	1-2
Superoxide dismutase	gi928825	1-2
Agrin	gi1947080	1-2
Chitinase 3 like protein	gi61741895	1-2
neuronal cell adhesion molecule	gi51095143	1-2
Alpha-1 antichymotrypsin	gi112874	2-3
14-3-3 protein	gi531590	2-3
annexin-1	gi113944	1-2
