# Supplementary material for: CSF Proteomics Identifies Specific and Shared Pathways for Multiple Sclerosis Clinical Subtypes
Source: PLoS One. 2015 May 5;10(5):e0122045. doi: 10.1371/journal.pone.0122045 (PMC4420287; doi:10.1371/journal.pone.0122045)
Supplement: S1 Data — Protein list and their corresponding accession numbers and fold changes relative to control master gel spots were given for each individual patient samples. As it is indicated in the manuscript, our methodology is based on the comparison of the identified protein spots between individual patients gels and control gel. To this aim, we performed MALDI-TOF analysis for detection of the protein spots not for all samples, but we compared all patients gel for identified protein spots. Data is also shared via Harvard Dataverse network (doi:10.7910/DVN/28497). (ZIP) [file pone.0122045.s001.zip › S4_Raw Data/PMS Patients/PPMS-004.xlsx]

## Sheet: Sheet1
Protein Name	Accession Number	Fold Change
Chain A, 2.0 Angstrom Structure Of Intact Alpha-1-Antitrypsin: A Canonical Template For Active Serp	gi|6137432	1-2
Chain A, Crystal Structure Of Human Serum Albumin Complexed With Myristic Acid And Lysophosphatidyl	gi|228311905	2-3
unnamed protein product [Homo sapiens]	gi|218650345	3-4
albumin, isoform CRA_h [Homo sapiens]	gi|119626071	2-3
Chain A, Apolipoprotein E2 (Apoe2, D154a Mutation)	gi|157832106	1-2
interferon-induced protein with tetratricopeptide repeats 3 [Homo sapiens]	gi|72534658	2-3
Chain A, Crystal Structure Of The Fab Fragment Of A Human Monoclonal Igm Cold Agglutinin	gi|10835792	1-2
RecName: Full=Serotransferrin; Short=Transferrin; AltName: Full=Beta-1 metal-binding globulin; AltN	gi|313104271	1-2
apolipoprotein A-IV precursor [Homo sapiens]	gi|178779	1-2
TMEM95 protein [Homo sapiens]	gi|76825355	1-2
alloalbumin Venezia [Homo sapiens]	gi|178345	1-2
Apolipoprotein E OS=Homo sapiens GN=APOE PE=1 SV=1	tr|Q9Y355|Q9Y355	2-3
Ig gamma 2 H chain, BUR [human, Peptide Mutant, 348 aa]	gi|243169	1-2
Chain A, Alpha1-Antitrypsin	gi|157831596	1-2
amyloid beta A4 protein	gi41406057	2-3
Kallikrein 6	gi21466131	2-3
Superoxide dismutase	gi928825	1-2
Agrin	gi1947080	2-3
Chitinase 3 like protein	gi61741895	1-2
neuronal cell adhesion molecule	gi51095143	2-3
Alpha-1 antichymotrypsin	gi112874	1-2
14-3-3 protein	gi531590	1-2
annexin-1	gi113944	1-2
albumin, isoform CRA_h [Homo sapiens]	gi|119626071	1-2
alpha-1-B-glycoprotein - human	gi|69990	1-2
C1-inhibitor [Homo sapiens]	gi|179617	2-3
