# Supplementary material for: CSF Proteomics Identifies Specific and Shared Pathways for Multiple Sclerosis Clinical Subtypes
Source: PLoS One. 2015 May 5;10(5):e0122045. doi: 10.1371/journal.pone.0122045 (PMC4420287; doi:10.1371/journal.pone.0122045)
Supplement: S1 Data — Protein list and their corresponding accession numbers and fold changes relative to control master gel spots were given for each individual patient samples. As it is indicated in the manuscript, our methodology is based on the comparison of the identified protein spots between individual patients gels and control gel. To this aim, we performed MALDI-TOF analysis for detection of the protein spots not for all samples, but we compared all patients gel for identified protein spots. Data is also shared via Harvard Dataverse network (doi:10.7910/DVN/28497). (ZIP) [file pone.0122045.s001.zip › S4_Raw Data/PMS Patients/PPMS-008.xlsx]

## Sheet: Sheet1
Protein Name	Accession Number	Fold Change
Chain A, Alpha1-Antitrypsin	gi|157831596	3-4
Chain D, Structure Of Il-13 Antibody H2l6, A Humanized Variant Of C836	gi|311772086	3-4
Chain A, Crystal Structure Of Human Serum Albumin Complexed With Myristic Acid And Lysophosphatidyl	gi|228311905	2-3
Chain A, Apolipoprotein E2 (Apoe2, D154a Mutation)	gi|157832106	1-2
interferon-induced protein with tetratricopeptide repeats 3 [Homo sapiens]	gi|72534658	2-3
Ig gamma 2 H chain, BUR [human, Peptide Mutant, 348 aa]	gi|243169	1-2
Chain A, Crystal Structure Of The Fab Fragment Of A Human Monoclonal Igm Cold Agglutinin	gi|10835792	1-2
RecName: Full=Serotransferrin; Short=Transferrin; AltName: Full=Beta-1 metal-binding globulin; AltN	gi|313104271	1-2
albumin, isoform CRA_h [Homo sapiens]	gi|119626071	1-2
alloalbumin Venezia [Homo sapiens]	gi|178345	2-3
apolipoprotein A-IV precursor [Homo sapiens]	gi|178779	3-4
interferon-induced protein with tetratricopeptide repeats 3 [Homo sapiens]	gi|72534658	2-3
Chain A, Human Serum Albumin In A Complex With Myristic Acid And Tri- Iodobenzoic Acid	gi|157830361	1-2
albumin [human, Peptide Partial Mutant, 25 aa]	gi|247527	1-2
albumin-like [Homo sapiens]	gi|763431	2-3
albumin, isoform CRA_s [Homo sapiens]	gi|119626082	1-2
PRO2044 [Homo sapiens]	gi|6650826	2-3
Chain A, Crystal Structure Of The Transthyretin Mutant Ttr C10aY114C	gi|31615374	1-2
Chain A, Crystal Structure Of The Apo Form Of Human Wild-Type Transthyretin	gi|224510585	2-3
Ig heavy chain V region - human (fragment)	gi|478652	1-2
Chain A, The Intact And Cleaved Human Antithrombin Iii Complex As A Model For Serpin-Proteinase Int	gi|999513	1-2
albumin-like [Homo sapiens]	gi|763431	1-2
Apolipoprotein E OS=Homo sapiens GN=APOE PE=1 SV=1	tr|Q9Y355|Q9Y355	1-2
Chain A, 2.0 Angstrom Structure Of Intact Alpha-1-Antitrypsin: A Canonical Template For Active Serp	gi|6137432	1-2
Fibulin 1 isoform D	gi5922009	2-3
Fibulin 1 isoform C	gi4503663	2-3
Complement C4d	gi223961	2-3
Fetuin A	gi156523970	1-2
Alpha-1 antichymotrypsin	gi112874	2-3
Ceruloplasmin	gi4557485	1-2
Angiotensinogen	gi4557287	3-4
Leucine rich alpha 2 glycoprotein	gi16418467	2-3
