# Supplementary material for: CSF Proteomics Identifies Specific and Shared Pathways for Multiple Sclerosis Clinical Subtypes
Source: PLoS One. 2015 May 5;10(5):e0122045. doi: 10.1371/journal.pone.0122045 (PMC4420287; doi:10.1371/journal.pone.0122045)
Supplement: S1 Data — Protein list and their corresponding accession numbers and fold changes relative to control master gel spots were given for each individual patient samples. As it is indicated in the manuscript, our methodology is based on the comparison of the identified protein spots between individual patients gels and control gel. To this aim, we performed MALDI-TOF analysis for detection of the protein spots not for all samples, but we compared all patients gel for identified protein spots. Data is also shared via Harvard Dataverse network (doi:10.7910/DVN/28497). (ZIP) [file pone.0122045.s001.zip › S4_Raw Data/PMS Patients/PPMS-012.xlsx]

## Sheet: Sheet1
Protein Name	Accession Number	Fold Change
Apolipoprotein E OS=Homo sapiens GN=APOE PE=1 SV=1	tr|Q9Y355|Q9Y355	2-3
Chain A, 2.0 Angstrom Structure Of Intact Alpha-1-Antitrypsin: A Canonical Template For Active Serp	gi|6137432	1-2
armadillo repeat containing 3, isoform CRA_b [Homo sapiens]	gi|119606544	1-2
unnamed protein product [Homo sapiens]	gi|218650345	1-2
Chain A, Alpha1-Antitrypsin	gi|157831596	1-2
apolipoprotein A-IV precursor [Homo sapiens]	gi|178779	2-3
interferon-induced protein with tetratricopeptide repeats 3 [Homo sapiens]	gi|72534658	3-4
Ig gamma 2 H chain, BUR [human, Peptide Mutant, 348 aa]	gi|243169	1-2
anti-Rh(D) antibody immunoglobulin heavy chain variable region [Homo sapiens]	gi|93007610	3-4
RecName: Full=Serotransferrin; Short=Transferrin; AltName: Full=Beta-1 metal-binding globulin; AltN	gi|313104271	1-2
immunoglobulin kappa light chain variable region [Homo sapiens]	gi|48475432	1-2
Ig gamma 2 H chain, BUR [human, Peptide Mutant, 348 aa]	gi|243169	2-3
albumin, isoform CRA_h [Homo sapiens]	gi|119626071	3-4
hypothetical protein [Homo sapiens]	gi|51476390	1-2
unnamed protein product [Homo sapiens]	gi|213499853	2-3
unnamed protein product [Homo sapiens]	gi|284388777	1-2
Ig G3m(g) pFc HER	gi|222995	2-3
Ig gamma 2 H chain, BUR [human, Peptide Mutant, 348 aa]	gi|243169	1-2
immunoglobulin kappa light chain variable region [Homo sapiens]	gi|48475432	3-4
Chain A, Crystal Structure Of The Fab Fragment Of A Human Monoclonal Igm Cold Agglutinin	gi|10835792	2-3
Chain A, Solution Structure Of Double Super Helix Model	gi|293651900	2-3
C-C motif chemokine 24	tr|A6NH40|A6NH40_HUMAN	2-3
Chain A, Human Transferrin N-Lobe Mutant H249q	gi|16975242	1-2
alloalbumin Venezia [Homo sapiens]	gi|178345	1-2
unnamed protein product [Homo sapiens]	gi|1335218	1-2
amyloid beta A4 protein	gi41406057	2-3
Kallikrein 6	gi21466131	1-2
Superoxide dismutase	gi928825	1-2
