# Supplementary material for: CSF Proteomics Identifies Specific and Shared Pathways for Multiple Sclerosis Clinical Subtypes
Source: PLoS One. 2015 May 5;10(5):e0122045. doi: 10.1371/journal.pone.0122045 (PMC4420287; doi:10.1371/journal.pone.0122045)
Supplement: S1 Data — Protein list and their corresponding accession numbers and fold changes relative to control master gel spots were given for each individual patient samples. As it is indicated in the manuscript, our methodology is based on the comparison of the identified protein spots between individual patients gels and control gel. To this aim, we performed MALDI-TOF analysis for detection of the protein spots not for all samples, but we compared all patients gel for identified protein spots. Data is also shared via Harvard Dataverse network (doi:10.7910/DVN/28497). (ZIP) [file pone.0122045.s001.zip › S4_Raw Data/PMS Patients/PPMS-014.xlsx]

## Sheet: Sheet1
Protein Name	Accession Number	Fold Change
Chain A, Solution Structure Of Double Super Helix Model	gi|293651900	1-2
unnamed protein product [Homo sapiens]	gi|215415638	1-2
HP protein [Homo sapiens]	gi|47124562	2-3
unnamed protein product [Homo sapiens]	gi|215415638	1-2
albumin, isoform CRA_h [Homo sapiens]	gi|119626071	1-2
TMEM95 protein [Homo sapiens]	gi|76825355	1-2
Chain A, Alpha1-Antitrypsin	gi|157831596	2-3
amyloid beta A4 protein	gi41406057	2-3
apolipoprotein A-IV precursor [Homo sapiens]	gi|178779	1-2
HP protein [Homo sapiens]	gi|47124562	1-2
Chain A, Zn-Alpha-2-Glycoprotein; Baculo-Zag No Peg, No Glycerol	gi|58176767	3-4
RecName: Full=Serotransferrin; Short=Transferrin; AltName: Full=Beta-1 metal-binding globulin; AltN	gi|313104271	2-3
hCG2011852 [Homo sapiens]	gi|119629468	1-2
immunoglobulin light chain [Homo sapiens]	gi|149673891	1-2
Chain D, Structure Of Il-13 Antibody H2l6, A Humanized Variant Of C836	gi|311772086	2-3
Chain A, 2.0 Angstrom Structure Of Intact Alpha-1-Antitrypsin: A Canonical Template For Active Serp	gi|6137432	1-2
Ig gamma 2 H chain, BUR [human, Peptide Mutant, 348 aa]	gi|243169	2-3
immunoglobulin kappa light chain variable region [Homo sapiens]	gi|48475432	1-2
Chain A, Crystal Structure Of The Fab Fragment Of A Human Monoclonal Igm Cold Agglutinin	gi|10835792	2-3
Ig gamma 2 H chain, BUR [human, Peptide Mutant, 348 aa]	gi|243169	1-2
Apolipoprotein E OS=Homo sapiens GN=APOE PE=1 SV=1	tr|Q9Y355|Q9Y355	1-2
PRO2675 [Homo sapiens]	gi|7770217	1-2
PRO1708 [Homo sapiens]	gi|7959791	1-2
Chain A, Crystal Structure Of The Transthyretin Mutant Ttr C10aY114C	gi|31615374	1-2
Chain A, The Intact And Cleaved Human Antithrombin Iii Complex As A Model For Serpin-Proteinase Int	gi|999513	2-3
albumin-like [Homo sapiens]	gi|763431	2-3
anti-Rh(D) antibody immunoglobulin heavy chain variable region [Homo sapiens]	gi|93007610	1-2
Ig gamma 2 H chain, BUR [human, Peptide Mutant, 348 aa]	gi|243169	1-2
Chain A, The 1.6 A Crystal Structure Of Human Bruton's Tyrosine Kinase Bound To A Pyrrolopyrimidine	gi|284055568	1-2
C-C motif chemokine 24	tr|A6NH40|A6NH40_HUMAN	3-4
Platelet glycoprotein 4	tr|A6NKU1|A6NKU1_HUMAN	2-3
Vesicle-associated membrane protein 2	tr|Q7L876|Q7L876_HUMAN	1-2
Inter-alpha-trypsin inhibitor heavy chain H1	tr|A6NBZ8|A6NBZ8_HUMAN	1-2
Fibroblast growth factor receptor substrate 3	tr|B7WNR0|B7WNR0_HUMAN	2-3
Integrin alpha-IIb	tr|B7WPB5|B7WPB5_HUMAN	2-3
SH3 domain-binding glutamic acid-rich-likeprotein	tr|B5MD33|B5MD33_HUMAN	1-2
