# Supplementary material for: CSF Proteomics Identifies Specific and Shared Pathways for Multiple Sclerosis Clinical Subtypes
Source: PLoS One. 2015 May 5;10(5):e0122045. doi: 10.1371/journal.pone.0122045 (PMC4420287; doi:10.1371/journal.pone.0122045)
Supplement: S1 Data — Protein list and their corresponding accession numbers and fold changes relative to control master gel spots were given for each individual patient samples. As it is indicated in the manuscript, our methodology is based on the comparison of the identified protein spots between individual patients gels and control gel. To this aim, we performed MALDI-TOF analysis for detection of the protein spots not for all samples, but we compared all patients gel for identified protein spots. Data is also shared via Harvard Dataverse network (doi:10.7910/DVN/28497). (ZIP) [file pone.0122045.s001.zip › S4_Raw Data/PMS Patients/PPMS-024.xlsx]

## Sheet: Sheet1
Protein Name	Accession Number	Fold Change
immunoglobulin kappa light chain variable region [Homo sapiens]	gi|48475432	3-4
unnamed protein product [Homo sapiens]	gi|215415638	2-3
apolipoprotein A-IV precursor [Homo sapiens]	gi|178779	2-3
albumin [human, Peptide Partial Mutant, 25 aa]	gi|247527	1-2
Ig gamma 2 H chain, BUR [human, Peptide Mutant, 348 aa]	gi|243169	1-2
Apolipoprotein E OS=Homo sapiens GN=APOE PE=1 SV=1	tr|Q9Y355|Q9Y355	3-4
Chain A, Alpha1-Antitrypsin	gi|157831596	1-2
armadillo repeat containing 3, isoform CRA_b [Homo sapiens]	gi|119606544	1-2
Chain A, Human Transferrin N-Lobe Mutant H249q	gi|16975242	1-2
RecName: Full=Serotransferrin; Short=Transferrin; AltName: Full=Beta-1 metal-binding globulin; AltN	gi|313104271	3-4
hCG2011852 [Homo sapiens]	gi|119629468	2-3
immunoglobulin light chain [Homo sapiens]	gi|149673891	1-2
Chain D, Structure Of Il-13 Antibody H2l6, A Humanized Variant Of C836	gi|311772086	1-2
Chain A, 2.0 Angstrom Structure Of Intact Alpha-1-Antitrypsin: A Canonical Template For Active Serp	gi|6137432	2-3
albumin, isoform CRA_h [Homo sapiens]	gi|119626071	1-2
PRO2675 [Homo sapiens]	gi|7770217	2-3
Chain A, Crystal Structure Of The Transthyretin Mutant Ttr C10aY114C	gi|31615374	1-2
Chain A, Crystal Structure Of The Apo Form Of Human Wild-Type Transthyretin	gi|224510585	2-3
Chain A, The Intact And Cleaved Human Antithrombin Iii Complex As A Model For Serpin-Proteinase Int	gi|999513	1-2
albumin-like [Homo sapiens]	gi|763431	1-2
immunoglobulin heavy chain constant alpha 1 membrane bound isoform 2 [Homo sapiens]	gi|169249225	1-2
immunoglobulin kappa light chain variable region [Homo sapiens]	gi|48475432	1-2
Chain A, Crystal Structure Of The Fab Fragment Of A Human Monoclonal Igm Cold Agglutinin	gi|10835792	2-3
Chain A, Solution Structure Of Double Super Helix Model	gi|293651900	2-3
C-C motif chemokine 24	tr|A6NH40|A6NH40_HUMAN	2-3
Platelet glycoprotein 4	tr|A6NKU1|A6NKU1_HUMAN	1-2
Vesicle-associated membrane protein 2	tr|Q7L876|Q7L876_HUMAN	2-3
Inter-alpha-trypsin inhibitor heavy chain H1	tr|A6NBZ8|A6NBZ8_HUMAN	1-2
Fibroblast growth factor receptor substrate 3	tr|B7WNR0|B7WNR0_HUMAN	3-4
Integrin alpha-IIb	tr|B7WPB5|B7WPB5_HUMAN	2-3
SH3 domain-binding glutamic acid-rich-likeprotein	tr|B5MD33|B5MD33_HUMAN	1-2
Cytotoxic T-lymphocyte protein 4	tr|Q569I7|Q569I7_HUMAN	1-2
