# Supplementary material for: CSF Proteomics Identifies Specific and Shared Pathways for Multiple Sclerosis Clinical Subtypes
Source: PLoS One. 2015 May 5;10(5):e0122045. doi: 10.1371/journal.pone.0122045 (PMC4420287; doi:10.1371/journal.pone.0122045)
Supplement: S1 Data — Protein list and their corresponding accession numbers and fold changes relative to control master gel spots were given for each individual patient samples. As it is indicated in the manuscript, our methodology is based on the comparison of the identified protein spots between individual patients gels and control gel. To this aim, we performed MALDI-TOF analysis for detection of the protein spots not for all samples, but we compared all patients gel for identified protein spots. Data is also shared via Harvard Dataverse network (doi:10.7910/DVN/28497). (ZIP) [file pone.0122045.s001.zip › S4_Raw Data/PMS Patients/PPMS-026.xlsx]

## Sheet: Sheet1
Protein Name	Accession Number	Fold Change
unnamed protein product [Homo sapiens]	gi|215415638	2-3
apolipoprotein A-IV precursor [Homo sapiens]	gi|178779	2-3
albumin [human, Peptide Partial Mutant, 25 aa]	gi|247527	1-2
Apolipoprotein E OS=Homo sapiens GN=APOE PE=1 SV=1	tr|Q9Y355|Q9Y355	1-2
Chain A, Alpha1-Antitrypsin	gi|157831596	1-2
Chain A, Crystal Structure Of The Fab Fragment Of A Human Monoclonal Igm Cold Agglutinin	gi|10835792	1-2
armadillo repeat containing 3, isoform CRA_b [Homo sapiens]	gi|119606544	1-2
Chain A, Human Transferrin N-Lobe Mutant H249q	gi|16975242	1-2
hCG2011852 [Homo sapiens]	gi|119629468	1-2
immunoglobulin light chain [Homo sapiens]	gi|149673891	1-2
Chain D, Structure Of Il-13 Antibody H2l6, A Humanized Variant Of C836	gi|311772086	1-2
albumin, isoform CRA_h [Homo sapiens]	gi|119626071	2-3
immunoglobulin kappa light chain variable region [Homo sapiens]	gi|48475432	2-3
Chain L, Crystal Structure Of The Intact Human Igg B12 With Broad And Potent Activity Against Prima	gi|15825649	2-3
Ig heavy chain V region - human (fragment)	gi|478652	2-3
albumin-like [Homo sapiens]	gi|763431	2-3
P3 protein	tr|Q6N093|Q6N093_HUMAN	2-3
Human androgen-induced prostate proliferative shutoff associated protein (AS3)	gi|21758324	2-3
Human skeletal mRNA for myosin heavy chain light meromyosin region	gi|1335218	2-3
Annexin A4	gi|194375550	1-2
Kallikrein 6	gi21466131	2-3
Superoxide dismutase	gi928825	2-3
Agrin	gi1947080	1-2
Chitinase 3 like protein	gi61741895	2-3
neuronal cell adhesion molecule	gi51095143	2-3
Alpha-1 antichymotrypsin	gi112874	1-2
14-3-3 protein	gi531590	1-2
