# Supplementary material for: CSF Proteomics Identifies Specific and Shared Pathways for Multiple Sclerosis Clinical Subtypes
Source: PLoS One. 2015 May 5;10(5):e0122045. doi: 10.1371/journal.pone.0122045 (PMC4420287; doi:10.1371/journal.pone.0122045)
Supplement: S1 Data — Protein list and their corresponding accession numbers and fold changes relative to control master gel spots were given for each individual patient samples. As it is indicated in the manuscript, our methodology is based on the comparison of the identified protein spots between individual patients gels and control gel. To this aim, we performed MALDI-TOF analysis for detection of the protein spots not for all samples, but we compared all patients gel for identified protein spots. Data is also shared via Harvard Dataverse network (doi:10.7910/DVN/28497). (ZIP) [file pone.0122045.s001.zip › S4_Raw Data/PMS Patients/PPMS-029.xlsx]

## Sheet: Sheet1
Protein Name	Accession Number	Fold Change
Chain D, Structure Of Il-13 Antibody H2l6, A Humanized Variant Of C836	gi|311772086	2-3
TMEM95 protein [Homo sapiens]	gi|76825355	1-2
apolipoprotein A-IV precursor [Homo sapiens]	gi|178779	1-2
HP protein [Homo sapiens]	gi|47124562	1-2
Chain A, Zn-Alpha-2-Glycoprotein; Baculo-Zag No Peg, No Glycerol	gi|58176767	2-3
hCG2011852 [Homo sapiens]	gi|119629468	1-2
immunoglobulin light chain [Homo sapiens]	gi|149673891	2-3
Chain A, Alpha1-Antitrypsin	gi|157831596	1-2
PRO2675 [Homo sapiens]	gi|7770217	1-2
Chain A, Crystal Structure Of The Transthyretin Mutant Ttr C10aY114C	gi|31615374	1-2
Chain A, Crystal Structure Of The Apo Form Of Human Wild-Type Transthyretin	gi|224510585	1-2
Chain L, Crystal Structure Of The Intact Human Igg B12 With Broad And Potent Activity Against Prima	gi|15825649	1-2
albumin-like [Homo sapiens]	gi|763431	1-2
immunoglobulin heavy chain constant alpha 1 membrane bound isoform 2 [Homo sapiens]	gi|169249225	2-3
Chain A, Solution Structure Of Double Super Helix Model	gi|293651900	1-2
unnamed protein product [Homo sapiens]	gi|215415638	2-3
apolipoprotein A-IV precursor [Homo sapiens]	gi|178779	3-4
acylphosphatase 2, muscle type, isoform CRA_a [Homo sapiens]	gi|119620560	2-3
prostaglandin D2 synthase 21kDa (brain) [Homo sapiens]	gi|55962673	3-4
C-C motif chemokine 24	tr|A6NH40|A6NH40_HUMAN	1-2
Platelet glycoprotein 4	tr|A6NKU1|A6NKU1_HUMAN	2-3
Vesicle-associated membrane protein 2	tr|Q7L876|Q7L876_HUMAN	1-2
neuronal cell adhesion molecule	gi51095143	2-3
Alpha-1 antichymotrypsin	gi112874	1-2
14-3-3 protein	gi531590	2-3
annexin-1	gi113944	1-2
