# Supplementary material for: CSF Proteomics Identifies Specific and Shared Pathways for Multiple Sclerosis Clinical Subtypes
Source: PLoS One. 2015 May 5;10(5):e0122045. doi: 10.1371/journal.pone.0122045 (PMC4420287; doi:10.1371/journal.pone.0122045)
Supplement: S1 Data — Protein list and their corresponding accession numbers and fold changes relative to control master gel spots were given for each individual patient samples. As it is indicated in the manuscript, our methodology is based on the comparison of the identified protein spots between individual patients gels and control gel. To this aim, we performed MALDI-TOF analysis for detection of the protein spots not for all samples, but we compared all patients gel for identified protein spots. Data is also shared via Harvard Dataverse network (doi:10.7910/DVN/28497). (ZIP) [file pone.0122045.s001.zip › S4_Raw Data/PMS Patients/PPMS-034.xlsx]

## Sheet: Sheet1
Protein Name	Accession Number	Fold Change
HP protein [Homo sapiens]	gi|47124562	2-3
unnamed protein product [Homo sapiens]	gi|215415638	1-2
albumin, isoform CRA_h [Homo sapiens]	gi|119626071	2-3
TMEM95 protein [Homo sapiens]	gi|76825355	1-2
Chain A, Alpha1-Antitrypsin	gi|157831596	1-2
Chain A, Crystal Structure Of The Fab Fragment Of A Human Monoclonal Igm Cold Agglutinin	gi|10835792	1-2
apolipoprotein A-IV precursor [Homo sapiens]	gi|178779	1-2
HP protein [Homo sapiens]	gi|47124562	1-2
Chain A, Zn-Alpha-2-Glycoprotein; Baculo-Zag No Peg, No Glycerol	gi|58176767	2-3
hCG2011852 [Homo sapiens]	gi|119629468	1-2
immunoglobulin light chain [Homo sapiens]	gi|149673891	1-2
Chain D, Structure Of Il-13 Antibody H2l6, A Humanized Variant Of C836	gi|311772086	2-3
Chain A, 2.0 Angstrom Structure Of Intact Alpha-1-Antitrypsin: A Canonical Template For Active Serp	gi|6137432	1-2
immunoglobulin kappa light chain variable region [Homo sapiens]	gi|48475432	1-2
Chain A, Crystal Structure Of The Fab Fragment Of A Human Monoclonal Igm Cold Agglutinin	gi|10835792	2-3
PRO2675 [Homo sapiens]	gi|7770217	1-2
PRO2044 [Homo sapiens]	gi|6650826	1-2
Ig G3m(g) pFc HER	gi|222995	1-2
Ig gamma 2 H chain, BUR [human, Peptide Mutant, 348 aa]	gi|243169	1-2
immunoglobulin kappa light chain variable region [Homo sapiens]	gi|48475432	1-2
neuronal cell adhesion molecule	gi51095143	2-3
Alpha-1 antichymotrypsin	gi112874	2-3
14-3-3 protein	gi531590	2-3
annexin-1	gi113944	1-2
amyloid beta A4 protein	gi41406057	2-3
