# Supplementary material for: CSF Proteomics Identifies Specific and Shared Pathways for Multiple Sclerosis Clinical Subtypes
Source: PLoS One. 2015 May 5;10(5):e0122045. doi: 10.1371/journal.pone.0122045 (PMC4420287; doi:10.1371/journal.pone.0122045)
Supplement: S1 Data — Protein list and their corresponding accession numbers and fold changes relative to control master gel spots were given for each individual patient samples. As it is indicated in the manuscript, our methodology is based on the comparison of the identified protein spots between individual patients gels and control gel. To this aim, we performed MALDI-TOF analysis for detection of the protein spots not for all samples, but we compared all patients gel for identified protein spots. Data is also shared via Harvard Dataverse network (doi:10.7910/DVN/28497). (ZIP) [file pone.0122045.s001.zip › S4_Raw Data/RRMS Patients/RRMS-001.xlsx]

## Sheet: Sheet1
Protein Name	Accession Number	Fold Change
Chain B, Molecular Basis For Complement Recognition And Inhibition Determined By Crystallographic S	gi|305677899	1-2
alpha 2 macroglobulin [Homo sapiens]	gi|46812315	3-4
apolipoprotein A-IV precursor [Homo sapiens]	gi|178779	4-5
cyclin G associated kinase, isoform CRA_b [Homo sapiens]	gi|119603051	1-2
unnamed protein product [Homo sapiens]	gi|194375550	1-2
RecName: Full=Serotransferrin; Short=Transferrin; AltName: Full=Beta-1 metal-binding globulin; AltN	gi|313104271	1-2
Chain A, Dna Polymerase Beta With A Gapped Dnd Substrate And Dtmp(Cf2)pp	gi|229597882	1-2
MAP9 protein [Homo sapiens]	gi|116283343	2-3
albumin, isoform CRA_h [Homo sapiens]	gi|119626071	3-4
Chain A, Solution Structure Of Double Super Helix Model	gi|293651900	1-2
albumin, isoform CRA_s [Homo sapiens]	gi|119626082	1-2
Chain A, Alpha1-Antitrypsin	gi|157831596	2-3
Apolipoprotein E OS=Homo sapiens GN=APOE PE=1 SV=1	tr|Q9Y355|Q9Y355	1-2
prostaglandin D2 synthase 21kDa (brain) [Homo sapiens]	gi|55962673	4-5
PRO1708 [Homo sapiens]	gi|7959791	2-3
Chain A, Crystal Structure Of The Transthyretin Mutant Ttr C10aY114C	gi|31615374	4-5
Chain A, Crystal Structure Of The Apo Form Of Human Wild-Type Transthyretin	gi|224510585	2-3
Chain L, Crystal Structure Of The Intact Human Igg B12 With Broad And Potent Activity Against Prima	gi|15825649	1-2
Ig heavy chain V region - human (fragment)	gi|478652	3-4
Chain A, The Intact And Cleaved Human Antithrombin Iii Complex As A Model For Serpin-Proteinase Int	gi|999513	2-3
albumin-like [Homo sapiens]	gi|763431	1-2
TTLL5 protein [Homo sapiens]	gi|118142839	2-3
hCG1776873 [Homo sapiens]	gi|119620109	2-3
Vit.D binding	gi32483410	2-3
Inter-alpha-trypsin inhibitor heavy chain H1	tr|A6NBZ8|A6NBZ8_HUMAN	2-3
Cyclic AMP-dependent transcription factor ATF-7	sp|Q9UI66|CI038_HUMAN	1-2
Protein POF1B	gi|158258947	1-2
Signal recognition particle 14 kDa protein	sp|P16840|US05_HCMVA	2-3
Fetuin A	gi156523970	2-3
Alpha-1 antichymotrypsin	gi112874	2-3
Immunoglobulin kappa variable (IGKV1)	gi21669539	1-2
Immunoglobulin kappa constant (IGKC)	gi125145	1-2
Clusterin	gi4502905	1-2
Angiotensinogen	gi4557287	2-3
