# Supplementary material for: CSF Proteomics Identifies Specific and Shared Pathways for Multiple Sclerosis Clinical Subtypes
Source: PLoS One. 2015 May 5;10(5):e0122045. doi: 10.1371/journal.pone.0122045 (PMC4420287; doi:10.1371/journal.pone.0122045)
Supplement: S1 Data — Protein list and their corresponding accession numbers and fold changes relative to control master gel spots were given for each individual patient samples. As it is indicated in the manuscript, our methodology is based on the comparison of the identified protein spots between individual patients gels and control gel. To this aim, we performed MALDI-TOF analysis for detection of the protein spots not for all samples, but we compared all patients gel for identified protein spots. Data is also shared via Harvard Dataverse network (doi:10.7910/DVN/28497). (ZIP) [file pone.0122045.s001.zip › S4_Raw Data/RRMS Patients/RRMS-003.xlsx]

## Sheet: Sheet1
Protein Name	Accession Number	Fold Change
splicing factor, arginine/serine-rich 14, isoform CRA_f [Homo sapiens]	gi|119605178	1-2
prostaglandin D2 synthase 21kDa (brain) [Homo sapiens]	gi|55962673	3-4
ceruloplasmin	gi4557485	2-3
apolipoprotein A-IV precursor [Homo sapiens]	gi|178779	4-5
cyclin G associated kinase, isoform CRA_b [Homo sapiens]	gi|119603051	3-4
albumin, isoform CRA_h [Homo sapiens]	gi|119626071	1-2
RecName: Full=Serotransferrin; Short=Transferrin; AltName: Full=Beta-1 metal-binding globulin; AltN	gi|313104271	2-3
Chain A, Dna Polymerase Beta With A Gapped Dnd Substrate And Dtmp(Cf2)pp	gi|229597882	1-2
MAP9 protein [Homo sapiens]	gi|116283343	2-3
alpha 2 macroglobulin [Homo sapiens]	gi|46812315	1-2
phosphatidylethanolamine binding protein	gi406290	2-3
Chain A, Crystal Structure Of Human Alpha 1 Acid Glycoprotein	gi|215794600	2-3
albumin, isoform CRA_s [Homo sapiens]	gi|119626082	1-2
Chain A, Alpha1-Antitrypsin	gi|157831596	4-5
PRO2675 [Homo sapiens]	gi|7770217	2-3
PRO2044 [Homo sapiens]	gi|6650826	1-2
PRO1708 [Homo sapiens]	gi|7959791	1-2
Chain A, Crystal Structure Of The Transthyretin Mutant Ttr C10aY114C	gi|31615374	1-2
Chain A, Crystal Structure Of The Apo Form Of Human Wild-Type Transthyretin	gi|224510585	1-2
Chain L, Crystal Structure Of The Intact Human Igg B12 With Broad And Potent Activity Against Prima	gi|15825649	2-3
Ig heavy chain V region - human (fragment)	gi|478652	1-2
Chain A, The Intact And Cleaved Human Antithrombin Iii Complex As A Model For Serpin-Proteinase Int	gi|999513	2-3
albumin-like [Homo sapiens]	gi|763431	2-3
immunoglobulin heavy chain constant alpha 1 membrane bound isoform 2 [Homo sapiens]	gi|169249225	2-3
Apolipoprotein E OS=Homo sapiens GN=APOE PE=1 SV=1	tr|Q9Y355|Q9Y355	2-3
Chain A, 2.0 Angstrom Structure Of Intact Alpha-1-Antitrypsin: A Canonical Template For Active Serp	gi|6137432	2-3
Nucleolin	gi55956788	2-3
Vit.D binding	gi32483410	2-3
Kallikrein 6	gi21466131	1-2
Contactin	gi414791	2-3
putative myosin 15B	gi150384690	2-3
amyloid beta A4 protein	gi41406057	1-2
Immunoglobulin kappa variable (IGKV1)	gi21669539	1-2
Immunoglobulin kappa constant (IGKC)	gi125145	2-3
Clusterin	gi4502905	2-3
Angiotensinogen	gi4557287	1-2
Apolipoprotein AI	gi4557321	1-2
ceruloplasmin	gi4557485	2-3
Fibulin 1 isoform D	gi5922009	2-3
Fibulin 1 isoform C	gi4503663	1-2
Complement C4d	gi223961	2-3
Fetuin A	gi156523970	2-3
Alpha-1 antichymotrypsin	gi112874	1-2
