# Supplementary material for: CSF Proteomics Identifies Specific and Shared Pathways for Multiple Sclerosis Clinical Subtypes
Source: PLoS One. 2015 May 5;10(5):e0122045. doi: 10.1371/journal.pone.0122045 (PMC4420287; doi:10.1371/journal.pone.0122045)
Supplement: S1 Data — Protein list and their corresponding accession numbers and fold changes relative to control master gel spots were given for each individual patient samples. As it is indicated in the manuscript, our methodology is based on the comparison of the identified protein spots between individual patients gels and control gel. To this aim, we performed MALDI-TOF analysis for detection of the protein spots not for all samples, but we compared all patients gel for identified protein spots. Data is also shared via Harvard Dataverse network (doi:10.7910/DVN/28497). (ZIP) [file pone.0122045.s001.zip › S4_Raw Data/RRMS Patients/RRMS-006.xlsx]

## Sheet: Sheet1
Protein Name	Accession Number	Fold Change
hCG2038441 [Homo sapiens]	gi|119584862	1-2
Chain F, Crystal Structure Of Complement C3b In Complex With Factor B	gi|317455070	1-2
apolipoprotein A-IV precursor [Homo sapiens]	gi|178779	3-4
albumin, isoform CRA_h [Homo sapiens]	gi|119626071	4-5
unnamed protein product [Homo sapiens]	gi|194375550	1-2
RecName: Full=Serotransferrin; Short=Transferrin; AltName: Full=Beta-1 metal-binding globulin; AltN	gi|313104271	2-3
Chain A, Dna Polymerase Beta With A Gapped Dnd Substrate And Dtmp(Cf2)pp	gi|229597882	1-2
MAP9 protein [Homo sapiens]	gi|116283343	1-2
alpha 2 macroglobulin [Homo sapiens]	gi|46812315	3-4
Apolipoprotein E OS=Homo sapiens GN=APOE PE=1 SV=1	tr|Q9Y355|Q9Y355	3-4
prostaglandin D2 synthase 21kDa (brain) [Homo sapiens]	gi|55962673	2-3
Chain A, Solution Structure Of Double Super Helix Model	gi|293651900	1-2
Chain A, Crystal Structure Of Human Alpha 1 Acid Glycoprotein	gi|215794600	4-5
Chain A, Alpha1-Antitrypsin	gi|157831596	1-2
PRO1708 [Homo sapiens]	gi|7959791	1-2
Chain A, Crystal Structure Of The Transthyretin Mutant Ttr C10aY114C	gi|31615374	1-2
Chain A, Crystal Structure Of The Apo Form Of Human Wild-Type Transthyretin	gi|224510585	2-3
Chain A, The Intact And Cleaved Human Antithrombin Iii Complex As A Model For Serpin-Proteinase Int	gi|999513	1-2
albumin-like [Homo sapiens]	gi|763431	2-3
immunoglobulin heavy chain constant alpha 1 membrane bound isoform 2 [Homo sapiens]	gi|169249225	1-2
Apolipoprotein E OS=Homo sapiens GN=APOE PE=1 SV=1	tr|Q9Y355|Q9Y355	3-4
immunoglobulin light chain [Homo sapiens]	gi|149673887	2-3
immunoglobulin variable region [Homo sapiens]	gi|323433034	2-3
Chain L, Hiv-1 Hxbc2 Gp120 Envelope Glycoprotein Complexed With Cd4 And Induced Neutralizing Antibo	gi|12084266	2-3
unnamed protein product [Homo sapiens]	gi|215415638	2-3
Fibulin 1 isoform D	gi5922009	2-3
Fibulin 1 isoform C	gi4503663	2-3
Complement C4d	gi223961	1-2
Annexin A4	gi|194375550	2-3
C1 inhibitor	gi|1340170	2-3
Inter-alpha-trypsin inhibitor heavy chain H1	tr|A6NBZ8|A6NBZ8_HUMAN	1-2
Cyclic AMP-dependent transcription factor ATF-7	sp|Q9UI66|CI038_HUMAN	1-2
Protein POF1B	gi|158258947	2-3
Signal recognition particle 14 kDa protein	sp|P16840|US05_HCMVA	2-3
Cytotoxic T-lymphocyte protein 4	tr|Q569I7|Q569I7_HUMAN	1-2
DHX57 protein [Homo sapiens]	gi|40850932	1-2
unnamed protein product [Homo sapiens]	gi|300621695	1-2
albumin-like [Homo sapiens]	gi|763431	2-3
PRO2619 [Homo sapiens]	gi|11493459	1-2
Fetuin A	gi156523970	1-2
Alpha-1 antichymotrypsin	gi112874	2-3
