# Supplementary material for: CSF Proteomics Identifies Specific and Shared Pathways for Multiple Sclerosis Clinical Subtypes
Source: PLoS One. 2015 May 5;10(5):e0122045. doi: 10.1371/journal.pone.0122045 (PMC4420287; doi:10.1371/journal.pone.0122045)
Supplement: S1 Data — Protein list and their corresponding accession numbers and fold changes relative to control master gel spots were given for each individual patient samples. As it is indicated in the manuscript, our methodology is based on the comparison of the identified protein spots between individual patients gels and control gel. To this aim, we performed MALDI-TOF analysis for detection of the protein spots not for all samples, but we compared all patients gel for identified protein spots. Data is also shared via Harvard Dataverse network (doi:10.7910/DVN/28497). (ZIP) [file pone.0122045.s001.zip › S4_Raw Data/RRMS Patients/RRMS-007.xlsx]

## Sheet: Sheet1
Protein Name	Accession Number	Fold Change
TTLL5 protein [Homo sapiens]	gi|118142839	1-2
Chain A, Crystal Structure Of Human Alpha 1 Acid Glycoprotein	gi|215794600	2-3
apolipoprotein A-IV precursor [Homo sapiens]	gi|178779	3-4
cyclin G associated kinase, isoform CRA_b [Homo sapiens]	gi|119603051	1-2
unnamed protein product [Homo sapiens]	gi|194375550	1-2
RecName: Full=Serotransferrin; Short=Transferrin; AltName: Full=Beta-1 metal-binding globulin; AltN	gi|313104271	2-3
Chain A, Dna Polymerase Beta With A Gapped Dnd Substrate And Dtmp(Cf2)pp	gi|229597882	1-2
Annexin A4	gi|194375550	1-2
alpha 2 macroglobulin [Homo sapiens]	gi|46812315	3-4
albumin, isoform CRA_s [Homo sapiens]	gi|119626082	3-4
Apolipoprotein E OS=Homo sapiens GN=APOE PE=1 SV=1	tr|Q9Y355|Q9Y355	2-3
Chain A, Alpha1-Antitrypsin	gi|157831596	2-3
prostaglandin D2 synthase 21kDa (brain) [Homo sapiens]	gi|55962673	4-5
albumin, isoform CRA_h [Homo sapiens]	gi|119626071	1-2
Chain A, Crystal Structure Of The Transthyretin Mutant Ttr C10aY114C	gi|31615374	1-2
Chain A, Crystal Structure Of The Apo Form Of Human Wild-Type Transthyretin	gi|224510585	1-2
Chain L, Crystal Structure Of The Intact Human Igg B12 With Broad And Potent Activity Against Prima	gi|15825649	2-3
Chain A, The Intact And Cleaved Human Antithrombin Iii Complex As A Model For Serpin-Proteinase Int	gi|999513	1-2
albumin-like [Homo sapiens]	gi|763431	2-3
immunoglobulin heavy chain constant alpha 1 membrane bound isoform 2 [Homo sapiens]	gi|169249225	1-2
Apolipoprotein E OS=Homo sapiens GN=APOE PE=1 SV=1	tr|Q9Y355|Q9Y355	3-4
Chain A, 2.0 Angstrom Structure Of Intact Alpha-1-Antitrypsin: A Canonical Template For Active Serp	gi|6137432	2-3
Inter-alpha-trypsin inhibitor heavy chain H1	tr|A6NBZ8|A6NBZ8_HUMAN	2-3
Cyclic AMP-dependent transcription factor ATF-7	sp|Q9UI66|CI038_HUMAN	2-3
Protein POF1B	gi|158258947	2-3
Signal recognition particle 14 kDa protein	sp|P16840|US05_HCMVA	2-3
Cytotoxic T-lymphocyte protein 4	tr|Q569I7|Q569I7_HUMAN	2-3
Fibroblast growth factor receptor substrate 3	tr|B7WNR0|B7WNR0_HUMAN	1-2
Human androgen-induced prostate proliferative shutoff associated protein (AS3)	gi|21758324	2-3
putative myosin 15B	gi150384690	2-3
amyloid beta A4 protein	gi41406057	1-2
Immunoglobulin kappa variable (IGKV1)	gi21669539	1-2
Fibulin 1 isoform C	gi4503663	2-3
Complement C4d	gi223961	2-3
Fetuin A	gi156523970	1-2
Leucine rich alpha 2 glycoprotein	gi16418467	2-3
Ig kappa chain VLJ	gi21669449	1-2
unnamed protein product [Homo sapiens]	gi|215415638	2-3
CUGBP Elav-like family member 2	tr|Q6N095|Q6N095_HUMAN	1-2
P3 protein	tr|Q6N093|Q6N093_HUMAN	1-2
