# Supplementary material for: CSF Proteomics Identifies Specific and Shared Pathways for Multiple Sclerosis Clinical Subtypes
Source: PLoS One. 2015 May 5;10(5):e0122045. doi: 10.1371/journal.pone.0122045 (PMC4420287; doi:10.1371/journal.pone.0122045)
Supplement: S1 Data — Protein list and their corresponding accession numbers and fold changes relative to control master gel spots were given for each individual patient samples. As it is indicated in the manuscript, our methodology is based on the comparison of the identified protein spots between individual patients gels and control gel. To this aim, we performed MALDI-TOF analysis for detection of the protein spots not for all samples, but we compared all patients gel for identified protein spots. Data is also shared via Harvard Dataverse network (doi:10.7910/DVN/28497). (ZIP) [file pone.0122045.s001.zip › S4_Raw Data/RRMS Patients/RRMS-010.xlsx]

## Sheet: Sheet1
Protein Name	Accession Number	Fold Change
alpha 2 macroglobulin [Homo sapiens]	gi|46812315	3-4
Chain F, Crystal Structure Of Complement C3b In Complex With Factor B	gi|317455070	1-2
apolipoprotein A-IV precursor [Homo sapiens]	gi|178779	3-4
hCG2038441 [Homo sapiens]	gi|119584862	1-2
unnamed protein product [Homo sapiens]	gi|194375550	3-4
prostaglandin D2 synthase 21kDa (brain) [Homo sapiens]	gi|55962673	3-4
RecName: Full=Serotransferrin; Short=Transferrin; AltName: Full=Beta-1 metal-binding globulin; AltN	gi|313104271	1-2
Chain A, Dna Polymerase Beta With A Gapped Dnd Substrate And Dtmp(Cf2)pp	gi|229597882	3-4
Chain A, Crystal Structure Of Human Alpha 1 Acid Glycoprotein	gi|215794600	3-4
Chain C, Complex Of Ttr And Rbp4 And Oleic Acid	gi|305677617	1-2
Apolipoprotein E OS=Homo sapiens GN=APOE PE=1 SV=1	tr|Q9Y355|Q9Y355	4-5
Chain A, Solution Structure Of Double Super Helix Model	gi|293651900	1-2
albumin, isoform CRA_h [Homo sapiens]	gi|119626071	1-2
Chain A, Alpha1-Antitrypsin	gi|157831596	1-2
DHX57 protein [Homo sapiens]	gi|40850932	1-2
PRO2675 [Homo sapiens]	gi|7770217	2-3
Chain L, Crystal Structure Of The Intact Human Igg B12 With Broad And Potent Activity Against Prima	gi|15825649	2-3
Ig heavy chain V region - human (fragment)	gi|478652	1-2
Chain A, The Intact And Cleaved Human Antithrombin Iii Complex As A Model For Serpin-Proteinase Int	gi|999513	1-2
albumin-like [Homo sapiens]	gi|763431	2-3
Chain A, 2.0 Angstrom Structure Of Intact Alpha-1-Antitrypsin: A Canonical Template For Active Serp	gi|6137432	2-3
Annexin A4	gi|194375550	2-3
C1 inhibitor	gi|1340170	2-3
Leukotriene A-4 hydrolase	gi|194374381	2-3
Integrin alpha-IIb	tr|B7WPB5|B7WPB5_HUMAN	2-3
SH3 domain-binding glutamic acid-rich-likeprotein	tr|B5MD33|B5MD33_HUMAN	2-3
neuronal cell adhesion molecule	gi51095143	2-3
Alpha-1 antichymotrypsin	gi112874	1-2
14-3-3 protein	gi531590	2-3
plasma retinol binding protein	gi62298174	2-3
Haptoglobulin	gi3337390	2-3
Cyclic AMP-dependent transcription factor ATF-7	sp|Q9UI66|CI038_HUMAN	3-4
Protein POF1B	gi|158258947	2-3
Signal recognition particle 14 kDa protein	sp|P16840|US05_HCMVA	2-3
Cytotoxic T-lymphocyte protein 4	tr|Q569I7|Q569I7_HUMAN	2-3
Fibroblast growth factor receptor substrate 3	tr|B7WNR0|B7WNR0_HUMAN	2-3
Fibulin 1 isoform D	gi5922009	1-2
Fibulin 1 isoform C	gi4503663	1-2
Complement C4d	gi223961	1-2
Fetuin A	gi156523970	1-2
