# Supplementary material for: CSF Proteomics Identifies Specific and Shared Pathways for Multiple Sclerosis Clinical Subtypes
Source: PLoS One. 2015 May 5;10(5):e0122045. doi: 10.1371/journal.pone.0122045 (PMC4420287; doi:10.1371/journal.pone.0122045)
Supplement: S1 Data — Protein list and their corresponding accession numbers and fold changes relative to control master gel spots were given for each individual patient samples. As it is indicated in the manuscript, our methodology is based on the comparison of the identified protein spots between individual patients gels and control gel. To this aim, we performed MALDI-TOF analysis for detection of the protein spots not for all samples, but we compared all patients gel for identified protein spots. Data is also shared via Harvard Dataverse network (doi:10.7910/DVN/28497). (ZIP) [file pone.0122045.s001.zip › S4_Raw Data/RRMS Patients/RRMS-012.xlsx]

## Sheet: Sheet1
Protein Name	Accession Number	Fold Change
MAP9 protein [Homo sapiens]	gi|116283343	2-3
Chain F, Crystal Structure Of Complement C3b In Complex With Factor B	gi|317455070	1-2
apolipoprotein A-IV precursor [Homo sapiens]	gi|178779	3-4
prostaglandin D2 synthase 21kDa (brain) [Homo sapiens]	gi|55962673	2-3
cyclin G associated kinase, isoform CRA_b [Homo sapiens]	gi|119603051	1-2
unnamed protein product [Homo sapiens]	gi|194375550	1-2
RecName: Full=Serotransferrin; Short=Transferrin; AltName: Full=Beta-1 metal-binding globulin; AltN	gi|313104271	1-2
Chain A, Dna Polymerase Beta With A Gapped Dnd Substrate And Dtmp(Cf2)pp	gi|229597882	3-4
Chain A, Germline V-Genes Sculpt The Binding Site Of A Family Of Antibodies Neutralizing Human Cyto	gi|258588258	3-4
Chain A, Crystal Structure Of Human Alpha 1 Acid Glycoprotein	gi|215794600	1-2
Leukotriene A-4 hydrolase	gi|194374381	2-3
Chain A, Solution Structure Of Double Super Helix Model	gi|293651900	1-2
albumin, isoform CRA_s [Homo sapiens]	gi|119626082	2-3
Chain A, Alpha1-Antitrypsin	gi|157831596	1-2
alpha 2 macroglobulin [Homo sapiens]	gi|46812315	1-2
albumin, isoform CRA_h [Homo sapiens]	gi|119626071	1-2
PRO2044 [Homo sapiens]	gi|6650826	3-4
PRO1708 [Homo sapiens]	gi|7959791	1-2
Chain A, Crystal Structure Of The Transthyretin Mutant Ttr C10aY114C	gi|31615374	1-2
Apolipoprotein E OS=Homo sapiens GN=APOE PE=1 SV=1	tr|Q9Y355|Q9Y355	2-3
Chain A, 2.0 Angstrom Structure Of Intact Alpha-1-Antitrypsin: A Canonical Template For Active Serp	gi|6137432	2-3
albumin-like [Homo sapiens]	gi|763431	2-3
PRO2619 [Homo sapiens]	gi|11493459	2-3
Titin-cap (telethonin) [Homo sapiens]	gi|15426456	2-3
unnamed protein product [Homo sapiens]	gi|1340170	2-3
parafibromin [Homo sapiens]	gi|40018640	2-3
TTLL5 protein [Homo sapiens]	gi|118142839	2-3
hCG1776873 [Homo sapiens]	gi|119620109	1-2
CUGBP Elav-like family member 2	tr|Q6N095|Q6N095_HUMAN	2-3
Inter-alpha-trypsin inhibitor heavy chain H1	tr|A6NBZ8|A6NBZ8_HUMAN	2-3
amyloid beta A4 protein	gi41406057	2-3
Immunoglobulin kappa variable (IGKV1)	gi21669539	3-4
Immunoglobulin kappa constant (IGKC)	gi125145	1-2
Clusterin	gi4502905	2-3
Angiotensinogen	gi4557287	1-2
Apolipoprotein AI	gi4557321	1-2
ceruloplasmin	gi4557485	1-2
Fibulin 1 isoform D	gi5922009	1-2
Coiled-coil domain-containing protein 171	sp|Q6TFL3|CI093_HUMAN	1-2
Insulin-like growth factor-binding protein 3	sp|P20570|YVKB_VACCC	1-2
Rho-related GTP-binding protein Rho6	tr|Q8TCD0|Q8TCD0_HUMAN	1-2
Human skeletal mRNA for myosin heavy chain light meromyosin region	gi|1335218	2-3
Annexin A4	gi|194375550	2-3
C1 inhibitor	gi|1340170	1-2
