# Supplementary material for: CSF Proteomics Identifies Specific and Shared Pathways for Multiple Sclerosis Clinical Subtypes
Source: PLoS One. 2015 May 5;10(5):e0122045. doi: 10.1371/journal.pone.0122045 (PMC4420287; doi:10.1371/journal.pone.0122045)
Supplement: S1 Data — Protein list and their corresponding accession numbers and fold changes relative to control master gel spots were given for each individual patient samples. As it is indicated in the manuscript, our methodology is based on the comparison of the identified protein spots between individual patients gels and control gel. To this aim, we performed MALDI-TOF analysis for detection of the protein spots not for all samples, but we compared all patients gel for identified protein spots. Data is also shared via Harvard Dataverse network (doi:10.7910/DVN/28497). (ZIP) [file pone.0122045.s001.zip › S4_Raw Data/RRMS Patients/RRMS-013.xlsx]

## Sheet: Sheet1
Protein Name	Accession Number	Fold Change
prostaglandin D2 synthase 21kDa (brain) [Homo sapiens]	gi|55962673	2-3
alpha 2 macroglobulin [Homo sapiens]	gi|46812315	3-4
Chain A, Crystal Structure Of Human Serum Albumin Complexed With Myristic Acid And Lysophosphatidyl	gi|228311905	1-2
apolipoprotein A-IV precursor [Homo sapiens]	gi|178779	2-3
cyclin G associated kinase, isoform CRA_b [Homo sapiens]	gi|119603051	1-2
RecName: Full=Serotransferrin; Short=Transferrin; AltName: Full=Beta-1 metal-binding globulin; AltN	gi|313104271	2-3
Chain A, Dna Polymerase Beta With A Gapped Dnd Substrate And Dtmp(Cf2)pp	gi|229597882	1-2
MAP9 protein [Homo sapiens]	gi|116283343	1-2
albumin, isoform CRA_h [Homo sapiens]	gi|119626071	2-3
Fibroblast growth factor receptor substrate 3	tr|B7WNR0|B7WNR0_HUMAN	2-3
Chain A, Solution Structure Of Double Super Helix Model	gi|293651900	1-2
albumin, isoform CRA_s [Homo sapiens]	gi|119626082	2-3
Chain A, Alpha1-Antitrypsin	gi|157831596	1-2
Apolipoprotein E OS=Homo sapiens GN=APOE PE=1 SV=1	tr|Q9Y355|Q9Y355	1-2
PRO2675 [Homo sapiens]	gi|7770217	1-2
Chain A, Crystal Structure Of The Apo Form Of Human Wild-Type Transthyretin	gi|224510585	1-2
Chain L, Crystal Structure Of The Intact Human Igg B12 With Broad And Potent Activity Against Prima	gi|15825649	1-2
Ig heavy chain V region - human (fragment)	gi|478652	1-2
Chain A, The Intact And Cleaved Human Antithrombin Iii Complex As A Model For Serpin-Proteinase Int	gi|999513	2-3
albumin-like [Homo sapiens]	gi|763431	2-3
immunoglobulin heavy chain constant alpha 1 membrane bound isoform 2 [Homo sapiens]	gi|169249225	2-3
Human androgen-induced prostate proliferative shutoff associated protein (AS3)	gi|21758324	1-2
Chain A, 2.0 Angstrom Structure Of Intact Alpha-1-Antitrypsin: A Canonical Template For Active Serp	gi|6137432	2-3
albumin, isoform CRA_o [Homo sapiens]	gi|119626078	2-3
anti-Rh(D) antibody immunoglobulin heavy chain variable region [Homo sapiens]	gi|93007610	2-3
Ig gamma 2 H chain, BUR [human, Peptide Mutant, 348 aa]	gi|243169	2-3
Chain A, The 1.6 A Crystal Structure Of Human Bruton's Tyrosine Kinase Bound To A Pyrrolopyrimidine	gi|284055568	1-2
Annexin A4	gi|194375550	2-3
C1 inhibitor	gi|1340170	2-3
Leukotriene A-4 hydrolase	gi|194374381	2-3
Homo sapiens WD repeat domain 59	gi|193787129	3-4
Alpha-1 antichymotrypsin	gi112874	1-2
14-3-3 protein	gi531590	2-3
annexin-1	gi113944	1-2
Component C9	gi4502511	2-3
Serotransferrin	gi4557871	2-3
Contactin	gi414791	3-4
Nucleolin	gi55956788	2-3
Vit.D binding	gi32483410	3-4
Kallikrein 6	gi21466131	2-3
Signal recognition particle 14 kDa protein	sp|P16840|US05_HCMVA	2-3
