# Supplementary material for: CSF Proteomics Identifies Specific and Shared Pathways for Multiple Sclerosis Clinical Subtypes
Source: PLoS One. 2015 May 5;10(5):e0122045. doi: 10.1371/journal.pone.0122045 (PMC4420287; doi:10.1371/journal.pone.0122045)
Supplement: S1 Data — Protein list and their corresponding accession numbers and fold changes relative to control master gel spots were given for each individual patient samples. As it is indicated in the manuscript, our methodology is based on the comparison of the identified protein spots between individual patients gels and control gel. To this aim, we performed MALDI-TOF analysis for detection of the protein spots not for all samples, but we compared all patients gel for identified protein spots. Data is also shared via Harvard Dataverse network (doi:10.7910/DVN/28497). (ZIP) [file pone.0122045.s001.zip › S4_Raw Data/RRMS Patients/RRMS-014.xlsx]

## Sheet: Sheet1
Protein Name	Accession Number	Fold Change
Apolipoprotein E OS=Homo sapiens GN=APOE PE=1 SV=1	tr|Q9Y355|Q9Y355	2-3
apolipoprotein A-IV precursor [Homo sapiens]	gi|178779	3-4
albumin, isoform CRA_h [Homo sapiens]	gi|119626071	2-3
Chain A, Alpha1-Antitrypsin	gi|157831596	2-3
RecName: Full=Serotransferrin; Short=Transferrin; AltName: Full=Beta-1 metal-binding globulin; AltN	gi|313104271	1-2
alpha 2 macroglobulin [Homo sapiens]	gi|46812315	2-3
DHX57 protein [Homo sapiens]	gi|40850932	1-2
Chain A, Crystal Structure Of Human Alpha 1 Acid Glycoprotein	gi|215794600	2-3
albumin-like [Homo sapiens]	gi|763431	3-4
PRO2619 [Homo sapiens]	gi|11493459	2-3
albumin, isoform CRA_s [Homo sapiens]	gi|119626082	1-2
hCG1776873 [Homo sapiens]	gi|119620109	1-2
prostaglandin D2 synthase 21kDa (brain) [Homo sapiens]	gi|55962673	4-5
PRO1708 [Homo sapiens]	gi|7959791	1-2
Chain A, Crystal Structure Of The Transthyretin Mutant Ttr C10aY114C	gi|31615374	1-2
Chain A, Crystal Structure Of The Apo Form Of Human Wild-Type Transthyretin	gi|224510585	1-2
Chain L, Crystal Structure Of The Intact Human Igg B12 With Broad And Potent Activity Against Prima	gi|15825649	1-2
Ig heavy chain V region - human (fragment)	gi|478652	1-2
hCG1776873 [Homo sapiens]	gi|119620109	1-2
immunoglobulin heavy chain constant alpha 1 membrane bound isoform 2 [Homo sapiens]	gi|169249225	2-3
Apolipoprotein E OS=Homo sapiens GN=APOE PE=1 SV=1	tr|Q9Y355|Q9Y355	2-3
Chain A, 2.0 Angstrom Structure Of Intact Alpha-1-Antitrypsin: A Canonical Template For Active Serp	gi|6137432	1-2
Nucleolin	gi55956788	2-3
Vit.D binding	gi32483410	2-3
CUGBP Elav-like family member 2	tr|Q6N095|Q6N095_HUMAN	2-3
anti-Rh(D) antibody immunoglobulin heavy chain variable region [Homo sapiens]	gi|93007610	2-3
putative myosin 15B	gi150384690	1-2
amyloid beta A4 protein	gi41406057	2-3
Annexin A4	gi|194375550	2-3
C1 inhibitor	gi|1340170	2-3
Leukotriene A-4 hydrolase	gi|194374381	1-2
Apolipoprotein AI	gi4557321	3-4
phosphatidylethanolamine binding protein	gi406290	2-3
Platelet glycoprotein 4	tr|A6NKU1|A6NKU1_HUMAN	1-2
CUGBP Elav-like family member 2	tr|Q6N095|Q6N095_HUMAN	2-3
P3 protein	tr|Q6N093|Q6N093_HUMAN	2-3
Complement C4d	gi223961	3-4
Fetuin A	gi156523970	2-3
Alpha-1 antichymotrypsin	gi112874	3-4
