# Supplementary material for: CSF Proteomics Identifies Specific and Shared Pathways for Multiple Sclerosis Clinical Subtypes
Source: PLoS One. 2015 May 5;10(5):e0122045. doi: 10.1371/journal.pone.0122045 (PMC4420287; doi:10.1371/journal.pone.0122045)
Supplement: S1 Data — Protein list and their corresponding accession numbers and fold changes relative to control master gel spots were given for each individual patient samples. As it is indicated in the manuscript, our methodology is based on the comparison of the identified protein spots between individual patients gels and control gel. To this aim, we performed MALDI-TOF analysis for detection of the protein spots not for all samples, but we compared all patients gel for identified protein spots. Data is also shared via Harvard Dataverse network (doi:10.7910/DVN/28497). (ZIP) [file pone.0122045.s001.zip › S4_Raw Data/RRMS Patients/RRMS-016.xlsx]

## Sheet: Sheet1
Protein Name	Accession Number	Fold Change
Apolipoprotein E OS=Homo sapiens GN=APOE PE=1 SV=1	tr|Q9Y355|Q9Y355	2-3
prostaglandin D2 synthase 21kDa (brain) [Homo sapiens]	gi|55962673	3-4
splicing factor, arginine/serine-rich 14, isoform CRA_f [Homo sapiens]	gi|119605178	1-2
Chain A, Alpha1-Antitrypsin	gi|157831596	2-3
alpha 2 macroglobulin [Homo sapiens]	gi|46812315	3-4
apolipoprotein A-IV precursor [Homo sapiens]	gi|40850932	3-4
unnamed protein product [Homo sapiens]	gi|300621695	1-2
albumin-like [Homo sapiens]	gi|763431	1-2
hCG2038441 [Homo sapiens]	gi|119584862	1-2
Chain A, Solution Structure Of Double Super Helix Model	gi|293651900	1-2
immunoglobulin light chain [Homo sapiens]	gi|149673891	1-2
Protein POF1B	gi|158258947	1-2
Chain A, Germline V-Genes Sculpt The Binding Site Of A Family Of Antibodies Neutralizing Human Cyto	gi|258588258	1-2
Chain A, Crystal Structure Of Human Alpha 1 Acid Glycoprotein	gi|215794600	4-5
albumin, isoform CRA_h [Homo sapiens]	gi|119626071	1-2
RecName: Full=Serotransferrin; Short=Transferrin; AltName: Full=Beta-1 metal-binding globulin; AltN	gi|313104271	1-2
PRO2675 [Homo sapiens]	gi|7770217	1-2
PRO1708 [Homo sapiens]	gi|7959791	1-2
Chain A, Crystal Structure Of The Transthyretin Mutant Ttr C10aY114C	gi|31615374	1-2
Chain L, Crystal Structure Of The Intact Human Igg B12 With Broad And Potent Activity Against Prima	gi|15825649	2-3
Ig heavy chain V region - human (fragment)	gi|478652	1-2
immunoglobulin heavy chain constant alpha 1 membrane bound isoform 2 [Homo sapiens]	gi|169249225	2-3
Chain A, 2.0 Angstrom Structure Of Intact Alpha-1-Antitrypsin: A Canonical Template For Active Serp	gi|6137432	2-3
immunoglobulin light chain [Homo sapiens]	gi|149673887	2-3
immunoglobulin variable region [Homo sapiens]	gi|323433034	2-3
unnamed protein product [Homo sapiens]	gi|215415638	2-3
CUGBP Elav-like family member 2	tr|Q6N095|Q6N095_HUMAN	2-3
P3 protein	tr|Q6N093|Q6N093_HUMAN	1-2
Human androgen-induced prostate proliferative shutoff associated protein (AS3)	gi|21758324	1-2
Human skeletal mRNA for myosin heavy chain light meromyosin region	gi|1335218	2-3
Kallikrein 6	gi21466131	2-3
Contactin	gi414791	2-3
putative myosin 15B	gi150384690	2-3
amyloid beta A4 protein	gi41406057	2-3
parafibromin [Homo sapiens]	gi|40018640	2-3
TTLL5 protein [Homo sapiens]	gi|118142839	1-2
hCG1776873 [Homo sapiens]	gi|119620109	1-2
