# Supplementary material for: CSF Proteomics Identifies Specific and Shared Pathways for Multiple Sclerosis Clinical Subtypes
Source: PLoS One. 2015 May 5;10(5):e0122045. doi: 10.1371/journal.pone.0122045 (PMC4420287; doi:10.1371/journal.pone.0122045)
Supplement: S1 Data — Protein list and their corresponding accession numbers and fold changes relative to control master gel spots were given for each individual patient samples. As it is indicated in the manuscript, our methodology is based on the comparison of the identified protein spots between individual patients gels and control gel. To this aim, we performed MALDI-TOF analysis for detection of the protein spots not for all samples, but we compared all patients gel for identified protein spots. Data is also shared via Harvard Dataverse network (doi:10.7910/DVN/28497). (ZIP) [file pone.0122045.s001.zip › S4_Raw Data/RRMS Patients/RRMS-017.xlsx]

## Sheet: Sheet1
Protein Name	Accession Number	Fold Change
MAP9 protein [Homo sapiens]	gi|116283343	2-3
Chain F, Crystal Structure Of Complement C3b In Complex With Factor B	gi|317455070	1-2
apolipoprotein A-IV precursor [Homo sapiens]	gi|178779	3-4
cyclin G associated kinase, isoform CRA_b [Homo sapiens]	gi|119603051	1-2
unnamed protein product [Homo sapiens]	gi|194375550	2-3
Haptoglobulin	gi3337390	3-4
Chain A, Dna Polymerase Beta With A Gapped Dnd Substrate And Dtmp(Cf2)pp	gi|229597882	1-2
alpha 2 macroglobulin [Homo sapiens]	gi|46812315	4-5
Chain C, Complex Of Ttr And Rbp4 And Oleic Acid	gi|305677617	1-2
RecName: Full=Serotransferrin; Short=Transferrin; AltName: Full=Beta-1 metal-binding globulin; AltN	gi|313104271	1-2
albumin, isoform CRA_h [Homo sapiens]	gi|119626071	1-2
albumin, isoform CRA_s [Homo sapiens]	gi|119626082	1-2
Chain A, Alpha1-Antitrypsin	gi|157831596	2-3
Chain A, Germline V-Genes Sculpt The Binding Site Of A Family Of Antibodies Neutralizing Human Cyto	gi|258588258	1-2
Chain A, Crystal Structure Of Human Alpha 1 Acid Glycoprotein	gi|215794600	2-3
Apolipoprotein E OS=Homo sapiens GN=APOE PE=1 SV=1	tr|Q9Y355|Q9Y355	2-3
prostaglandin D2 synthase 21kDa (brain) [Homo sapiens]	gi|55962673	3-4
PRO2675 [Homo sapiens]	gi|7770217	1-2
Chain A, Crystal Structure Of The Transthyretin Mutant Ttr C10aY114C	gi|31615374	1-2
Chain A, Crystal Structure Of The Apo Form Of Human Wild-Type Transthyretin	gi|224510585	2-3
Chain L, Crystal Structure Of The Intact Human Igg B12 With Broad And Potent Activity Against Prima	gi|15825649	1-2
Ig heavy chain V region - human (fragment)	gi|478652	2-3
Chain A, The Intact And Cleaved Human Antithrombin Iii Complex As A Model For Serpin-Proteinase Int	gi|999513	2-3
albumin-like [Homo sapiens]	gi|763431	2-3
methionine sulfoxide reductase A2 [Homo sapiens]	gi|62868459	2-3
Chain A, Crystal Structure Of Human Serum Albumin Complexed With Myristic Acid And Lysophosphatidyl	gi|228311905	2-3
albumin, isoform CRA_h [Homo sapiens]	gi|119626071	2-3
Nucleolin	gi55956788	1-2
Vit.D binding	gi32483410	2-3
Kallikrein 6	gi21466131	2-3
Contactin	gi414791	3-4
putative myosin 15B	gi150384690	3-4
amyloid beta A4 protein	gi41406057	3-4
parafibromin [Homo sapiens]	gi|40018640	1-2
TTLL5 protein [Homo sapiens]	gi|118142839	1-2
hCG1776873 [Homo sapiens]	gi|119620109	1-2
Angiotensinogen	gi4557287	1-2
Leucine rich alpha 2 glycoprotein	gi16418467	1-2
Ig kappa chain VLJ	gi21669449	1-2
Superoxide dismutase	gi928825	1-2
Agrin	gi1947080	1-2
Chitinase 3 like protein	gi61741895	1-2
neuronal cell adhesion molecule	gi51095143	1-2
