# Supplementary material for: CSF Proteomics Identifies Specific and Shared Pathways for Multiple Sclerosis Clinical Subtypes
Source: PLoS One. 2015 May 5;10(5):e0122045. doi: 10.1371/journal.pone.0122045 (PMC4420287; doi:10.1371/journal.pone.0122045)
Supplement: S1 Data — Protein list and their corresponding accession numbers and fold changes relative to control master gel spots were given for each individual patient samples. As it is indicated in the manuscript, our methodology is based on the comparison of the identified protein spots between individual patients gels and control gel. To this aim, we performed MALDI-TOF analysis for detection of the protein spots not for all samples, but we compared all patients gel for identified protein spots. Data is also shared via Harvard Dataverse network (doi:10.7910/DVN/28497). (ZIP) [file pone.0122045.s001.zip › S4_Raw Data/RRMS Patients/RRMS-019.xlsx]

## Sheet: Sheet1
Protein Name	Accession Number	Fold Change
Apolipoprotein E OS=Homo sapiens GN=APOE PE=1 SV=1	tr|Q9Y355|Q9Y355	2-3
apolipoprotein A-IV precursor [Homo sapiens]	gi|178779	3-4
albumin, isoform CRA_h [Homo sapiens]	gi|119626071	3-4
Chain A, Alpha1-Antitrypsin	gi|157831596	3-4
RecName: Full=Serotransferrin; Short=Transferrin; AltName: Full=Beta-1 metal-binding globulin; AltN	gi|313104271	1-2
alpha 2 macroglobulin [Homo sapiens]	gi|46812315	2-3
DHX57 protein [Homo sapiens]	gi|40850932	1-2
unnamed protein product [Homo sapiens]	gi|300621695	1-2
Chain A, Crystal Structure Of Human Alpha 1 Acid Glycoprotein	gi|215794600	2-3
PRO2619 [Homo sapiens]	gi|11493459	1-2
Titin-cap (telethonin) [Homo sapiens]	gi|15426456	1-2
DHX57 protein [Homo sapiens]	gi|40850932	1-2
albumin [human, Peptide Partial Mutant, 25 aa]	gi|247527	2-3
immunoglobulin light chain [Homo sapiens]	gi|149673891	2-3
prostaglandin D2 synthase 21kDa (brain) [Homo sapiens]	gi|55962673	3-4
PRO2675 [Homo sapiens]	gi|7770217	1-2
PRO2044 [Homo sapiens]	gi|6650826	1-2
PRO1708 [Homo sapiens]	gi|7959791	1-2
Chain A, Crystal Structure Of The Transthyretin Mutant Ttr C10aY114C	gi|31615374	1-2
Chain A, Crystal Structure Of The Apo Form Of Human Wild-Type Transthyretin	gi|224510585	2-3
Chain L, Crystal Structure Of The Intact Human Igg B12 With Broad And Potent Activity Against Prima	gi|15825649	1-2
Ig heavy chain V region - human (fragment)	gi|478652	2-3
Chain A, The Intact And Cleaved Human Antithrombin Iii Complex As A Model For Serpin-Proteinase Int	gi|999513	2-3
albumin-like [Homo sapiens]	gi|763431	2-3
immunoglobulin heavy chain constant alpha 1 membrane bound isoform 2 [Homo sapiens]	gi|169249225	2-3
plasma retinol binding protein	gi62298174	2-3
Chain A, 2.0 Angstrom Structure Of Intact Alpha-1-Antitrypsin: A Canonical Template For Active Serp	gi|6137432	2-3
unnamed protein product [Homo sapiens]	gi|215415638	1-2
CUGBP Elav-like family member 2	tr|Q6N095|Q6N095_HUMAN	1-2
Integrin alpha-IIb	tr|B7WPB5|B7WPB5_HUMAN	2-3
SH3 domain-binding glutamic acid-rich-likeprotein	tr|B5MD33|B5MD33_HUMAN	1-2
Cytotoxic T-lymphocyte protein 4	tr|Q569I7|Q569I7_HUMAN	2-3
Vit.D binding	gi32483410	2-3
Kallikrein 6	gi21466131	2-3
Contactin	gi414791	1-2
putative myosin 15B	gi150384690	1-2
Cyclic AMP-dependent transcription factor ATF-7	sp|Q9UI66|CI038_HUMAN	1-2
Protein POF1B	gi|158258947	1-2
Fibroblast growth factor receptor substrate 3	tr|B7WNR0|B7WNR0_HUMAN	1-2
Human androgen-induced prostate proliferative shutoff associated protein (AS3)	gi|21758324	2-3
