# Supplementary material for: CSF Proteomics Identifies Specific and Shared Pathways for Multiple Sclerosis Clinical Subtypes
Source: PLoS One. 2015 May 5;10(5):e0122045. doi: 10.1371/journal.pone.0122045 (PMC4420287; doi:10.1371/journal.pone.0122045)
Supplement: S1 Data — Protein list and their corresponding accession numbers and fold changes relative to control master gel spots were given for each individual patient samples. As it is indicated in the manuscript, our methodology is based on the comparison of the identified protein spots between individual patients gels and control gel. To this aim, we performed MALDI-TOF analysis for detection of the protein spots not for all samples, but we compared all patients gel for identified protein spots. Data is also shared via Harvard Dataverse network (doi:10.7910/DVN/28497). (ZIP) [file pone.0122045.s001.zip › S4_Raw Data/RRMS Patients/RRMS-020.xlsx]

## Sheet: Sheet1
Protein Name	Accession Number	Fold Change
apolipoprotein A-IV precursor [Homo sapiens]	gi|178779	2-3
cyclin G associated kinase, isoform CRA_b [Homo sapiens]	gi|119603051	1-2
Chain A, Alpha1-Antitrypsin	gi|157831596	2-3
RecName: Full=Serotransferrin; Short=Transferrin; AltName: Full=Beta-1 metal-binding globulin; AltN	gi|313104271	1-2
alpha 2 macroglobulin [Homo sapiens]	gi|46812315	2-3
DHX57 protein [Homo sapiens]	gi|40850932	2-3
unnamed protein product [Homo sapiens]	gi|300621695	2-3
Fibulin 1 isoform D	gi5922009	2-3
Chain A, Dna Polymerase Beta With A Gapped Dnd Substrate And Dtmp(Cf2)pp	gi|229597882	2-3
MAP9 protein [Homo sapiens]	gi|116283343	1-2
PRO2619 [Homo sapiens]	gi|11493459	1-2
Titin-cap (telethonin) [Homo sapiens]	gi|15426456	1-2
albumin, isoform CRA_h [Homo sapiens]	gi|119626071	2-3
immunoglobulin light chain [Homo sapiens]	gi|149673891	2-3
Chain A, Crystal Structure Of Human Alpha 1 Acid Glycoprotein	gi|215794600	3-4
albumin, isoform CRA_s [Homo sapiens]	gi|119626082	1-2
albumin [human, Peptide Partial Mutant, 25 aa]	gi|247527	1-2
prostaglandin D2 synthase 21kDa (brain) [Homo sapiens]	gi|55962673	3-4
PRO1708 [Homo sapiens]	gi|7959791	1-2
Chain A, Crystal Structure Of The Transthyretin Mutant Ttr C10aY114C	gi|31615374	1-2
Chain A, Crystal Structure Of The Apo Form Of Human Wild-Type Transthyretin	gi|224510585	3-4
Chain L, Crystal Structure Of The Intact Human Igg B12 With Broad And Potent Activity Against Prima	gi|15825649	2-3
albumin-like [Homo sapiens]	gi|763431	2-3
immunoglobulin heavy chain constant alpha 1 membrane bound isoform 2 [Homo sapiens]	gi|169249225	2-3
Apolipoprotein E OS=Homo sapiens GN=APOE PE=1 SV=1	tr|Q9Y355|Q9Y355	2-3
Chain A, 2.0 Angstrom Structure Of Intact Alpha-1-Antitrypsin: A Canonical Template For Active Serp	gi|6137432	2-3
Fibulin 1 isoform C	gi4503663	2-3
Complement C4d	gi223961	1-2
Fetuin A	gi156523970	1-2
Alpha-1 antichymotrypsin	gi112874	2-3
TTLL5 protein [Homo sapiens]	gi|118142839	1-2
hCG1776873 [Homo sapiens]	gi|119620109	2-3
Signal recognition particle 14 kDa protein	sp|P16840|US05_HCMVA	2-3
Cytotoxic T-lymphocyte protein 4	tr|Q569I7|Q569I7_HUMAN	2-3
Component C9	gi4502511	1-2
Serotransferrin	gi4557871	1-2
Platelet glycoprotein 4	tr|A6NKU1|A6NKU1_HUMAN	1-2
CUGBP Elav-like family member 2	tr|Q6N095|Q6N095_HUMAN	1-2
Integrin alpha-IIb	tr|B7WPB5|B7WPB5_HUMAN	1-2
SH3 domain-binding glutamic acid-rich-likeprotein	tr|B5MD33|B5MD33_HUMAN	2-3
