# Supplementary material for: CSF Proteomics Identifies Specific and Shared Pathways for Multiple Sclerosis Clinical Subtypes
Source: PLoS One. 2015 May 5;10(5):e0122045. doi: 10.1371/journal.pone.0122045 (PMC4420287; doi:10.1371/journal.pone.0122045)
Supplement: S1 Data — Protein list and their corresponding accession numbers and fold changes relative to control master gel spots were given for each individual patient samples. As it is indicated in the manuscript, our methodology is based on the comparison of the identified protein spots between individual patients gels and control gel. To this aim, we performed MALDI-TOF analysis for detection of the protein spots not for all samples, but we compared all patients gel for identified protein spots. Data is also shared via Harvard Dataverse network (doi:10.7910/DVN/28497). (ZIP) [file pone.0122045.s001.zip › S4_Raw Data/RRMS Patients/RRMS-021.xlsx]

## Sheet: Sheet1
Protein Name	Accession Number	Fold Change
Chain A, Crystal Structure Of Human Alpha 1 Acid Glycoprotein	gi|215794600	2-3
immunoglobulin light chain [Homo sapiens]	gi|149673891	1-2
apolipoprotein A-IV precursor [Homo sapiens]	gi|178779	3-4
cyclin G associated kinase, isoform CRA_b [Homo sapiens]	gi|119603051	1-2
albumin, isoform CRA_h [Homo sapiens]	gi|119626071	2-3
Apolipoprotein E OS=Homo sapiens GN=APOE PE=1 SV=1	tr|Q9Y355|Q9Y355	2-3
Homo sapiens WD repeat domain 59	gi|193787129	2-3
Chain A, Dna Polymerase Beta With A Gapped Dnd Substrate And Dtmp(Cf2)pp	gi|229597882	2-3
MAP9 protein [Homo sapiens]	gi|116283343	2-3
Chain C, Complex Of Ttr And Rbp4 And Oleic Acid	gi|305677617	1-2
prostaglandin D2 synthase 21kDa (brain) [Homo sapiens]	gi|55962673	1-2
RecName: Full=Serotransferrin; Short=Transferrin; AltName: Full=Beta-1 metal-binding globulin; AltN	gi|313104271	1-2
Chain A, Solution Structure Of Double Super Helix Model	gi|293651900	2-3
albumin, isoform CRA_s [Homo sapiens]	gi|119626082	2-3
Chain A, Alpha1-Antitrypsin	gi|157831596	3-4
parafibromin [Homo sapiens]	gi|40018640	1-2
TTLL5 protein [Homo sapiens]	gi|118142839	1-2
alpha 2 macroglobulin [Homo sapiens]	gi|46812315	3-4
Inter-alpha-trypsin inhibitor heavy chain H1	tr|A6NBZ8|A6NBZ8_HUMAN	1-2
Cyclic AMP-dependent transcription factor ATF-7	sp|Q9UI66|CI038_HUMAN	1-2
Protein POF1B	gi|158258947	3-4
Signal recognition particle 14 kDa protein	sp|P16840|US05_HCMVA	2-3
Cytotoxic T-lymphocyte protein 4	tr|Q569I7|Q569I7_HUMAN	2-3
Nucleolin	gi55956788	2-3
Vit.D binding	gi32483410	2-3
Kallikrein 6	gi21466131	2-3
Contactin	gi414791	2-3
putative myosin 15B	gi150384690	1-2
ceruloplasmin	gi4557485	1-2
Fibulin 1 isoform D	gi5922009	2-3
Fibulin 1 isoform C	gi4503663	1-2
Complement C4d	gi223961	2-3
unnamed protein product [Homo sapiens]	gi|215415638	2-3
CUGBP Elav-like family member 2	tr|Q6N095|Q6N095_HUMAN	2-3
P3 protein	tr|Q6N093|Q6N093_HUMAN	1-2
Human androgen-induced prostate proliferative shutoff associated protein (AS3)	gi|21758324	1-2
Human skeletal mRNA for myosin heavy chain light meromyosin region	gi|1335218	1-2
Annexin A4	gi|194375550	1-2
