# Supplementary material for: CSF Proteomics Identifies Specific and Shared Pathways for Multiple Sclerosis Clinical Subtypes
Source: PLoS One. 2015 May 5;10(5):e0122045. doi: 10.1371/journal.pone.0122045 (PMC4420287; doi:10.1371/journal.pone.0122045)
Supplement: S1 Data — Protein list and their corresponding accession numbers and fold changes relative to control master gel spots were given for each individual patient samples. As it is indicated in the manuscript, our methodology is based on the comparison of the identified protein spots between individual patients gels and control gel. To this aim, we performed MALDI-TOF analysis for detection of the protein spots not for all samples, but we compared all patients gel for identified protein spots. Data is also shared via Harvard Dataverse network (doi:10.7910/DVN/28497). (ZIP) [file pone.0122045.s001.zip › S4_Raw Data/RRMS Patients/RRMS-024.xlsx]

## Sheet: Sheet1
Protein Name	Accession Number	Fold Change
Chain A, Germline V-Genes Sculpt The Binding Site Of A Family Of Antibodies Neutralizing Human Cyto	gi|258588258	1-2
RecName: Full=Serotransferrin; Short=Transferrin; AltName: Full=Beta-1 metal-binding globulin; AltN	gi|313104271	2-3
alpha 2 macroglobulin [Homo sapiens]	gi|46812315	3-4
DHX57 protein [Homo sapiens]	gi|40850932	1-2
unnamed protein product [Homo sapiens]	gi|300621695	2-3
albumin-like [Homo sapiens]	gi|763431	4-5
albumin, isoform CRA_h [Homo sapiens]	gi|119626071	3-4
SH3 domain-binding glutamic acid-rich-likeprotein	tr|B5MD33|B5MD33_HUMAN	1-2
Protein POF1B	gi|158258947	1-2
Chain A, Crystal Structure Of Human Alpha 1 Acid Glycoprotein	gi|215794600	2-3
Cytotoxic T-lymphocyte protein 4	tr|Q569I7|Q569I7_HUMAN	2-3
apolipoprotein A-IV precursor [Homo sapiens]	gi|178779	1-2
Apolipoprotein E OS=Homo sapiens GN=APOE PE=1 SV=1	tr|Q9Y355|Q9Y355	2-3
prostaglandin D2 synthase 21kDa (brain) [Homo sapiens]	gi|55962673	2-3
Chain A, Alpha1-Antitrypsin	gi|157831596	3-4
unnamed protein product [Homo sapiens]	gi|194375550	1-2
Chain A, Dna Polymerase Beta With A Gapped Dnd Substrate And Dtmp(Cf2)pp	gi|229597882	2-3
MAP9 protein [Homo sapiens]	gi|116283343	2-3
Angiotensinogen	gi4557287	2-3
Apolipoprotein AI	gi4557321	1-2
methionine sulfoxide reductase A2 [Homo sapiens]	gi|62868459	2-3
Chain A, Crystal Structure Of Human Serum Albumin Complexed With Myristic Acid And Lysophosphatidyl	gi|228311905	1-2
Nucleolin	gi55956788	1-2
Vit.D binding	gi32483410	2-3
Kallikrein 6	gi21466131	1-2
Contactin	gi414791	2-3
Fibulin 1 isoform C	gi4503663	2-3
Apolipoprotein AI	gi4557321	1-2
ceruloplasmin	gi4557485	1-2
Fibulin 1 isoform D	gi5922009	2-3
Complement C4d	gi223961	1-2
Igl chain VLJ	gi21669631	2-3
phosphatidylethanolamine binding protein	gi406290	2-3
Chitinase 3 like protein	gi61741895	2-3
neuronal cell adhesion molecule	gi51095143	1-2
Alpha-1 antichymotrypsin	gi112874	2-3
14-3-3 protein	gi531590	2-3
annexin-1	gi113944	1-2
alpha-1-B-glycoprotein - human	gi|69990	2-3
