# Supplementary material for: CSF Proteomics Identifies Specific and Shared Pathways for Multiple Sclerosis Clinical Subtypes
Source: PLoS One. 2015 May 5;10(5):e0122045. doi: 10.1371/journal.pone.0122045 (PMC4420287; doi:10.1371/journal.pone.0122045)
Supplement: S1 Data — Protein list and their corresponding accession numbers and fold changes relative to control master gel spots were given for each individual patient samples. As it is indicated in the manuscript, our methodology is based on the comparison of the identified protein spots between individual patients gels and control gel. To this aim, we performed MALDI-TOF analysis for detection of the protein spots not for all samples, but we compared all patients gel for identified protein spots. Data is also shared via Harvard Dataverse network (doi:10.7910/DVN/28497). (ZIP) [file pone.0122045.s001.zip › S4_Raw Data/RRMS Patients/RRMS-025.xlsx]

## Sheet: Sheet1
Protein Name	Accession Number	Fold Change
alpha 2 macroglobulin [Homo sapiens]	gi|46812315	3-4
Chain F, Crystal Structure Of Complement C3b In Complex With Factor B	gi|317455070	2-3
Apolipoprotein E OS=Homo sapiens GN=APOE PE=1 SV=1	tr|Q9Y355|Q9Y355	3-4
MAP9 protein [Homo sapiens]	gi|116283343	1-2
Chain C, Complex Of Ttr And Rbp4 And Oleic Acid	gi|305677617	2-3
RecName: Full=Serotransferrin; Short=Transferrin; AltName: Full=Beta-1 metal-binding globulin; AltN	gi|313104271	2-3
Chain A, Dna Polymerase Beta With A Gapped Dnd Substrate And Dtmp(Cf2)pp	gi|229597882	3-4
Chain A, Crystal Structure Of Human Alpha 1 Acid Glycoprotein	gi|215794600	1-2
Chain C, Complex Of Ttr And Rbp4 And Oleic Acid	gi|305677617	1-2
TTLL5 protein [Homo sapiens]	gi|118142839	2-3
Chain A, Solution Structure Of Double Super Helix Model	gi|293651900	2-3
albumin, isoform CRA_h [Homo sapiens]	gi|119626071	1-2
Chain A, Alpha1-Antitrypsin	gi|157831596	2-3
DHX57 protein [Homo sapiens]	gi|40850932	1-2
prostaglandin D2 synthase 21kDa (brain) [Homo sapiens]	gi|55962673	3-4
apolipoprotein A-IV precursor [Homo sapiens]	gi|178779	3-4
Chain B, Molecular Basis For Complement Recognition And Inhibition Determined By Crystallographic S	gi|305677899	2-3
Chain F, Crystal Structure Of Complement C3b In Complex With Factor B	gi|317455070	2-3
CUGBP Elav-like family member 2	tr|Q6N095|Q6N095_HUMAN	1-2
P3 protein	tr|Q6N093|Q6N093_HUMAN	1-2
Human androgen-induced prostate proliferative shutoff associated protein (AS3)	gi|21758324	2-3
Human skeletal mRNA for myosin heavy chain light meromyosin region	gi|1335218	1-2
Inter-alpha-trypsin inhibitor heavy chain H1	tr|A6NBZ8|A6NBZ8_HUMAN	1-2
Fibroblast growth factor receptor substrate 3	tr|B7WNR0|B7WNR0_HUMAN	2-3
Integrin alpha-IIb	tr|B7WPB5|B7WPB5_HUMAN	1-2
SH3 domain-binding glutamic acid-rich-likeprotein	tr|B5MD33|B5MD33_HUMAN	2-3
Leukotriene A-4 hydrolase	gi|194374381	1-2
Homo sapiens WD repeat domain 59	gi|193787129	1-2
ceruloplasmin	gi4557485	1-2
14-3-3 protein	gi531590	2-3
putative myosin 15B	gi150384690	1-2
amyloid beta A4 protein	gi41406057	2-3
Nucleolin	gi55956788	2-3
Vit.D binding	gi32483410	2-3
Kallikrein 6	gi21466131	1-2
