# Supplementary material for: CSF Proteomics Identifies Specific and Shared Pathways for Multiple Sclerosis Clinical Subtypes
Source: PLoS One. 2015 May 5;10(5):e0122045. doi: 10.1371/journal.pone.0122045 (PMC4420287; doi:10.1371/journal.pone.0122045)
Supplement: S1 Data — Protein list and their corresponding accession numbers and fold changes relative to control master gel spots were given for each individual patient samples. As it is indicated in the manuscript, our methodology is based on the comparison of the identified protein spots between individual patients gels and control gel. To this aim, we performed MALDI-TOF analysis for detection of the protein spots not for all samples, but we compared all patients gel for identified protein spots. Data is also shared via Harvard Dataverse network (doi:10.7910/DVN/28497). (ZIP) [file pone.0122045.s001.zip › S4_Raw Data/RRMS Patients/RRMS-026.xlsx]

## Sheet: Sheet1
Protein Name	Accession Number	Fold Change
RecName: Full=Serotransferrin; Short=Transferrin; AltName: Full=Beta-1 metal-binding globulin; AltN	gi|313104271	3-4
apolipoprotein A-IV precursor [Homo sapiens]	gi|178779	2-3
cyclin G associated kinase, isoform CRA_b [Homo sapiens]	gi|119603051	1-2
Chain A, Alpha1-Antitrypsin	gi|157831596	2-3
Chain A, Crystal Structure Of Human Alpha 1 Acid Glycoprotein	gi|215794600	2-3
DHX57 protein [Homo sapiens]	gi|40850932	1-2
unnamed protein product [Homo sapiens]	gi|300621695	3-4
albumin-like [Homo sapiens]	gi|763431	3-4
Chain A, Structure Of Human Serum Albumin With S-Naproxen And The Ga Module	gi|168988718	1-2
alpha 2 macroglobulin [Homo sapiens]	gi|46812315	2-3
albumin, isoform CRA_s [Homo sapiens]	gi|119626082	2-3
hCG1776873 [Homo sapiens]	gi|119620109	1-2
Homo sapiens WD repeat domain 59	gi|193787129	1-2
prostaglandin D2 synthase 21kDa (brain) [Homo sapiens]	gi|55962673	1-2
Apolipoprotein E OS=Homo sapiens GN=APOE PE=1 SV=1	tr|Q9Y355|Q9Y355	3-4
Titin-cap (telethonin) [Homo sapiens]	gi|15426456	1-2
albumin, isoform CRA_h [Homo sapiens]	gi|119626071	2-3
Vit.D binding	gi32483410	2-3
Kallikrein 6	gi21466131	1-2
putative myosin 15B	gi150384690	1-2
amyloid beta A4 protein	gi41406057	2-3
TTLL5 protein [Homo sapiens]	gi|118142839	1-2
hCG1776873 [Homo sapiens]	gi|119620109	1-2
C1 inhibitor	gi|1340170	2-3
Cytotoxic T-lymphocyte protein 4	tr|Q569I7|Q569I7_HUMAN	1-2
Fibroblast growth factor receptor substrate 3	tr|B7WNR0|B7WNR0_HUMAN	2-3
Human androgen-induced prostate proliferative shutoff associated protein (AS3)	gi|21758324	1-2
Serotransferrin	gi4557871	1-2
Contactin	gi414791	1-2
Ceruloplasmin	gi4557485	2-3
Component C9	gi4502511	1-2
amyloid beta A4 protein	gi41406057	2-3
Kallikrein 6	gi21466131	2-3
Superoxide dismutase	gi928825	2-3
Agrin	gi1947080	1-2
