# Supplementary material for: CSF Proteomics Identifies Specific and Shared Pathways for Multiple Sclerosis Clinical Subtypes
Source: PLoS One. 2015 May 5;10(5):e0122045. doi: 10.1371/journal.pone.0122045 (PMC4420287; doi:10.1371/journal.pone.0122045)
Supplement: S1 Data — Protein list and their corresponding accession numbers and fold changes relative to control master gel spots were given for each individual patient samples. As it is indicated in the manuscript, our methodology is based on the comparison of the identified protein spots between individual patients gels and control gel. To this aim, we performed MALDI-TOF analysis for detection of the protein spots not for all samples, but we compared all patients gel for identified protein spots. Data is also shared via Harvard Dataverse network (doi:10.7910/DVN/28497). (ZIP) [file pone.0122045.s001.zip › S4_Raw Data/RRMS Patients/RRMS-031.xlsx]

## Sheet: Sheet1
Protein Name	Accession Number	Fold Change
Chain A, Tertiary Structures Of Three Amyloidogenic Transthyretin Variants And Implications For Amy	gi|2098257	1-2
Apolipoprotein E OS=Homo sapiens GN=APOE PE=1 SV=1	tr|Q9Y355|Q9Y355	2-3
alpha 2 macroglobulin [Homo sapiens]	gi|46812315	3-4
apolipoprotein A-IV precursor [Homo sapiens]	gi|178779	4-5
CUGBP Elav-like family member 2	tr|Q6N095|Q6N095_HUMAN	2-3
albumin [human, Peptide Partial Mutant, 25 aa]	gi|247527	1-2
Chain A, Crystal Structure Of Human Alpha 1 Acid Glycoprotein	gi|215794600	3-4
albumin, isoform CRA_o [Homo sapiens]	gi|119626078	1-2
alpha-1-B-glycoprotein - human	gi|69990	1-2
Chain A, Dna Polymerase Beta With A Gapped Dnd Substrate And Dtmp(Cf2)pp	gi|229597882	2-3
PRO2619 [Homo sapiens]	gi|11493459	2-3
alpha 2 macroglobulin [Homo sapiens]	gi|46812315	1-2
RecName: Full=Serotransferrin; Short=Transferrin; AltName: Full=Beta-1 metal-binding globulin; AltN	gi|313104271	2-3
albumin, isoform CRA_h [Homo sapiens]	gi|119626071	1-2
albumin, isoform CRA_s [Homo sapiens]	gi|119626082	3-4
plasma retinol binding protein	gi62298174	1-2
Chain A, Alpha1-Antitrypsin	gi|157831596	2-3
PRO2044 [Homo sapiens]	gi|6650826	2-3
albumin-like [Homo sapiens]	gi|763431	1-2
immunoglobulin heavy chain constant alpha 1 membrane bound isoform 2 [Homo sapiens]	gi|169249225	1-2
Apolipoprotein E OS=Homo sapiens GN=APOE PE=1 SV=1	tr|Q9Y355|Q9Y355	2-3
Chain A, 2.0 Angstrom Structure Of Intact Alpha-1-Antitrypsin: A Canonical Template For Active Serp	gi|6137432	1-2
prostaglandin D2 synthase 21kDa (brain) [Homo sapiens]	gi|55962673	1-2
Nucleolin	gi55956788	2-3
Vit.D binding	gi32483410	1-2
Kallikrein 6	gi21466131	2-3
Contactin	gi414791	1-2
putative myosin 15B	gi150384690	2-3
amyloid beta A4 protein	gi41406057	2-3
Immunoglobulin kappa variable (IGKV1)	gi21669539	1-2
Immunoglobulin kappa constant (IGKC)	gi125145	2-3
Clusterin	gi4502905	1-2
Angiotensinogen	gi4557287	2-3
Apolipoprotein AI	gi4557321	2-3
ceruloplasmin	gi4557485	1-2
Fibulin 1 isoform D	gi5922009	2-3
Protein POF1B	gi|158258947	2-3
Signal recognition particle 14 kDa protein	sp|P16840|US05_HCMVA	2-3
Cytotoxic T-lymphocyte protein 4	tr|Q569I7|Q569I7_HUMAN	1-2
Fibroblast growth factor receptor substrate 3	tr|B7WNR0|B7WNR0_HUMAN	2-3
