# Supplementary material for: CSF Proteomics Identifies Specific and Shared Pathways for Multiple Sclerosis Clinical Subtypes
Source: PLoS One. 2015 May 5;10(5):e0122045. doi: 10.1371/journal.pone.0122045 (PMC4420287; doi:10.1371/journal.pone.0122045)
Supplement: S1 Data — Protein list and their corresponding accession numbers and fold changes relative to control master gel spots were given for each individual patient samples. As it is indicated in the manuscript, our methodology is based on the comparison of the identified protein spots between individual patients gels and control gel. To this aim, we performed MALDI-TOF analysis for detection of the protein spots not for all samples, but we compared all patients gel for identified protein spots. Data is also shared via Harvard Dataverse network (doi:10.7910/DVN/28497). (ZIP) [file pone.0122045.s001.zip › S4_Raw Data/RRMS Patients/RRMS-032.xlsx]

## Sheet: Sheet1
Protein Name	Accession Number	Fold Change
albumin [human, Peptide Partial Mutant, 25 aa]	gi|247527	1-2
apolipoprotein A-IV precursor [Homo sapiens]	gi|178779	2-3
Chain F, Crystal Structure Of Complement C3b In Complex With Factor B	gi|317455070	3-4
cyclin G associated kinase, isoform CRA_b [Homo sapiens]	gi|119603051	2-3
Chain A, Dna Polymerase Beta With A Gapped Dnd Substrate And Dtmp(Cf2)pp	gi|229597882	1-2
albumin-like [Homo sapiens]	gi|763431	3-4
RecName: Full=Serotransferrin; Short=Transferrin; AltName: Full=Beta-1 metal-binding globulin; AltN	gi|313104271	2-3
alpha 2 macroglobulin [Homo sapiens]	gi|46812315	3-4
DHX57 protein [Homo sapiens]	gi|40850932	1-2
unnamed protein product [Homo sapiens]	gi|300621695	1-2
Titin-cap (telethonin) [Homo sapiens]	gi|15426456	1-2
albumin, isoform CRA_h [Homo sapiens]	gi|119626071	3-4
Chain A, Crystal Structure Of Human Alpha 1 Acid Glycoprotein	gi|215794600	2-3
Chain A, Dna Polymerase Beta With A Gapped Dnd Substrate And Dtmp(Cf2)pp	gi|229597882	1-2
Chain F, Crystal Structure Of Complement C3b In Complex With Factor B	gi|317455070	2-3
Chain B, Molecular Basis For Complement Recognition And Inhibition Determined By Crystallographic S	gi|305677899	1-2
Apolipoprotein E OS=Homo sapiens GN=APOE PE=1 SV=1	gi|313104271	2-3
prostaglandin D2 synthase 21kDa (brain) [Homo sapiens]	gi|46812315	2-3
Chain A, Alpha1-Antitrypsin	gi|215794600	1-2
PRO2044 [Homo sapiens]	gi|6650826	1-2
PRO1708 [Homo sapiens]	gi|7959791	2-3
Chain A, Crystal Structure Of The Apo Form Of Human Wild-Type Transthyretin	gi|224510585	1-2
Chain L, Crystal Structure Of The Intact Human Igg B12 With Broad And Potent Activity Against Prima	gi|15825649	1-2
Ig heavy chain V region - human (fragment)	gi|478652	2-3
Apolipoprotein E OS=Homo sapiens GN=APOE PE=1 SV=1	tr|Q9Y355|Q9Y355	3-4
Chain A, 2.0 Angstrom Structure Of Intact Alpha-1-Antitrypsin: A Canonical Template For Active Serp	gi|6137432	2-3
albumin, isoform CRA_o [Homo sapiens]	gi|119626078	1-2
anti-Rh(D) antibody immunoglobulin heavy chain variable region [Homo sapiens]	gi|93007610	2-3
Ig gamma 2 H chain, BUR [human, Peptide Mutant, 348 aa]	gi|243169	2-3
CUGBP Elav-like family member 2	tr|Q6N095|Q6N095_HUMAN	1-2
P3 protein	tr|Q6N093|Q6N093_HUMAN	2-3
Human androgen-induced prostate proliferative shutoff associated protein (AS3)	gi|21758324	1-2
neuronal cell adhesion molecule	gi51095143	2-3
Alpha-1 antichymotrypsin	gi112874	2-3
14-3-3 protein	gi531590	1-2
annexin-1	gi113944	2-3
Kallikrein 6	gi21466131	2-3
Contactin	gi414791	2-3
putative myosin 15B	gi150384690	1-2
amyloid beta A4 protein	gi41406057	2-3
Protein POF1B	gi|158258947	2-3
Signal recognition particle 14 kDa protein	sp|P16840|US05_HCMVA	1-2
