# Supplementary material for: CSF Proteomics Identifies Specific and Shared Pathways for Multiple Sclerosis Clinical Subtypes
Source: PLoS One. 2015 May 5;10(5):e0122045. doi: 10.1371/journal.pone.0122045 (PMC4420287; doi:10.1371/journal.pone.0122045)
Supplement: S1 Data — Protein list and their corresponding accession numbers and fold changes relative to control master gel spots were given for each individual patient samples. As it is indicated in the manuscript, our methodology is based on the comparison of the identified protein spots between individual patients gels and control gel. To this aim, we performed MALDI-TOF analysis for detection of the protein spots not for all samples, but we compared all patients gel for identified protein spots. Data is also shared via Harvard Dataverse network (doi:10.7910/DVN/28497). (ZIP) [file pone.0122045.s001.zip › S4_Raw Data/RRMS Patients/RRMS-034.xlsx]

## Sheet: Sheet1
Protein Name	Accession Number	Fold Change
RecName: Full=Serotransferrin; Short=Transferrin; AltName: Full=Beta-1 metal-binding globulin; AltN	gi|313104271	1-2
alpha 2 macroglobulin [Homo sapiens]	gi|46812315	2-3
DHX57 protein [Homo sapiens]	gi|40850932	3-4
unnamed protein product [Homo sapiens]	gi|300621695	2-3
albumin-like [Homo sapiens]	gi|763431	1-2
albumin, isoform CRA_h [Homo sapiens]	gi|119626071	3-4
albumin, isoform CRA_o [Homo sapiens]	gi|119626078	2-3
C1 inhibitor	gi|1340170	3-4
Chain A, Crystal Structure Of Human Alpha 1 Acid Glycoprotein	gi|215794600	1-2
albumin, isoform CRA_h [Homo sapiens]	gi|119626071	1-2
apolipoprotein A-IV precursor [Homo sapiens]	gi|178779	1-2
Apolipoprotein E OS=Homo sapiens GN=APOE PE=1 SV=1	tr|Q9Y355|Q9Y355	3-4
prostaglandin D2 synthase 21kDa (brain) [Homo sapiens]	gi|55962673	2-3
Chain A, Alpha1-Antitrypsin	gi|157831596	1-2
unnamed protein product [Homo sapiens]	gi|194375550	2-3
Chain A, Dna Polymerase Beta With A Gapped Dnd Substrate And Dtmp(Cf2)pp	gi|229597882	1-2
MAP9 protein [Homo sapiens]	gi|116283343	2-3
Chain A, Germline V-Genes Sculpt The Binding Site Of A Family Of Antibodies Neutralizing Human Cyto	gi|258588258	2-3
Ig heavy chain V region - human (fragment)	gi|478652	1-2
Chain A, The Intact And Cleaved Human Antithrombin Iii Complex As A Model For Serpin-Proteinase Int	gi|999513	1-2
albumin-like [Homo sapiens]	gi|763431	2-3
immunoglobulin heavy chain constant alpha 1 membrane bound isoform 2 [Homo sapiens]	gi|169249225	1-2
Apolipoprotein E OS=Homo sapiens GN=APOE PE=1 SV=1	tr|Q9Y355|Q9Y355	1-2
Chain A, 2.0 Angstrom Structure Of Intact Alpha-1-Antitrypsin: A Canonical Template For Active Serp	gi|6137432	2-3
Vit.D binding	gi32483410	3-4
Kallikrein 6	gi21466131	2-3
Contactin	gi414791	1-2
putative myosin 15B	gi150384690	2-3
amyloid beta A4 protein	gi41406057	2-3
Immunoglobulin kappa variable (IGKV1)	gi21669539	1-2
Immunoglobulin kappa constant (IGKC)	gi125145	2-3
Clusterin	gi4502905	1-2
Angiotensinogen	gi4557287	2-3
Apolipoprotein AI	gi4557321	2-3
Titin-cap (telethonin) [Homo sapiens]	gi|15426456	1-2
unnamed protein product [Homo sapiens]	gi|1340170	2-3
parafibromin [Homo sapiens]	gi|40018640	2-3
TTLL5 protein [Homo sapiens]	gi|118142839	2-3
hCG1776873 [Homo sapiens]	gi|119620109	1-2
