# Supplementary material for: CSF Proteomics Identifies Specific and Shared Pathways for Multiple Sclerosis Clinical Subtypes
Source: PLoS One. 2015 May 5;10(5):e0122045. doi: 10.1371/journal.pone.0122045 (PMC4420287; doi:10.1371/journal.pone.0122045)
Supplement: S1 Data — Protein list and their corresponding accession numbers and fold changes relative to control master gel spots were given for each individual patient samples. As it is indicated in the manuscript, our methodology is based on the comparison of the identified protein spots between individual patients gels and control gel. To this aim, we performed MALDI-TOF analysis for detection of the protein spots not for all samples, but we compared all patients gel for identified protein spots. Data is also shared via Harvard Dataverse network (doi:10.7910/DVN/28497). (ZIP) [file pone.0122045.s001.zip › S4_Raw Data/RRMS Patients/RRMS-037.xlsx]

## Sheet: Sheet1
Protein Name	Accession Number	Fold Change
Vit.D binding	gi32483410	2-3
prostaglandin D2 synthase 21kDa (brain) [Homo sapiens]	gi|55962673	1-2
Leucine rich alpha 2 glycoprotein	gi16418467	1-2
Chain A, Dna Polymerase Beta With A Gapped Dnd Substrate And Dtmp(Cf2)pp	gi|229597882	1-2
Chain A, Crystal Structure Of Human Alpha 1 Acid Glycoprotein	gi|215794600	2-3
Chain C, Complex Of Ttr And Rbp4 And Oleic Acid	gi|305677617	1-2
Fibulin 1 isoform C	gi4503663	2-3
Apolipoprotein E OS=Homo sapiens GN=APOE PE=1 SV=1	tr|Q9Y355|Q9Y355	3-4
Chain A, Solution Structure Of Double Super Helix Model	gi|293651900	1-2
Fetuin A	gi156523970	1-2
Chain A, Alpha1-Antitrypsin	gi|157831596	2-3
DHX57 protein [Homo sapiens]	gi|40850932	3-4
unnamed protein product [Homo sapiens]	gi|194375550	2-3
Chain F, Crystal Structure Of Complement C3b In Complex With Factor B	gi|317455070	1-2
apolipoprotein A-IV precursor [Homo sapiens]	gi|178779	2-3
alpha 2 macroglobulin [Homo sapiens]	gi|46812315	1-2
PRO2675 [Homo sapiens]	gi|7770217	2-3
albumin-like [Homo sapiens]	gi|763431	2-3
immunoglobulin heavy chain constant alpha 1 membrane bound isoform 2 [Homo sapiens]	gi|169249225	1-2
Apolipoprotein E OS=Homo sapiens GN=APOE PE=1 SV=1	tr|Q9Y355|Q9Y355	1-2
Chain A, 2.0 Angstrom Structure Of Intact Alpha-1-Antitrypsin: A Canonical Template For Active Serp	gi|6137432	2-3
neuronal cell adhesion molecule	gi51095143	1-2
Alpha-1 antichymotrypsin	gi112874	1-2
14-3-3 protein	gi531590	2-3
annexin-1	gi113944	2-3
Ig G3m(g) pFc HER	gi|222995	2-3
Ig gamma 2 H chain, BUR [human, Peptide Mutant, 348 aa]	gi|243169	1-2
immunoglobulin kappa light chain variable region [Homo sapiens]	gi|48475432	1-2
C-C motif chemokine 24	tr|A6NH40|A6NH40_HUMAN	1-2
Platelet glycoprotein 4	tr|A6NKU1|A6NKU1_HUMAN	1-2
SH3 domain-binding glutamic acid-rich-likeprotein	tr|B5MD33|B5MD33_HUMAN	1-2
amyloid beta A4 protein	gi41406057	1-2
Immunoglobulin kappa variable (IGKV1)	gi21669539	1-2
Immunoglobulin kappa constant (IGKC)	gi125145	1-2
Cyclic AMP-dependent transcription factor ATF-7	sp|Q9UI66|CI038_HUMAN	1-2
Protein POF1B	gi|158258947	2-3
