# Supplementary material for: CSF Proteomics Identifies Specific and Shared Pathways for Multiple Sclerosis Clinical Subtypes
Source: PLoS One. 2015 May 5;10(5):e0122045. doi: 10.1371/journal.pone.0122045 (PMC4420287; doi:10.1371/journal.pone.0122045)
Supplement: S1 Data — Protein list and their corresponding accession numbers and fold changes relative to control master gel spots were given for each individual patient samples. As it is indicated in the manuscript, our methodology is based on the comparison of the identified protein spots between individual patients gels and control gel. To this aim, we performed MALDI-TOF analysis for detection of the protein spots not for all samples, but we compared all patients gel for identified protein spots. Data is also shared via Harvard Dataverse network (doi:10.7910/DVN/28497). (ZIP) [file pone.0122045.s001.zip › S4_Raw Data/RRMS Patients/RRMS-038.xlsx]

## Sheet: Sheet1
Protein Name	Accession Number	Fold Change
Signal recognition particle 14 kDa protein	sp|P16840|US05_HCMVA	1-2
Cytotoxic T-lymphocyte protein 4	tr|Q569I7|Q569I7_HUMAN	2-3
Nucleolin	gi55956788	1-2
Kallikrein 6	gi21466131	1-2
Contactin	gi414791	1-2
Fibulin 1 isoform C	gi4503663	1-2
Complement C4d	gi223961	1-2
Fetuin A	gi156523970	2-3
DHX57 protein [Homo sapiens]	gi|40850932	1-2
Chain A, Crystal Structure Of Human Alpha 1 Acid Glycoprotein	gi|215794600	3-4
albumin-like [Homo sapiens]	gi|763431	4-5
PRO2619 [Homo sapiens]	gi|11493459	2-3
Angiotensinogen	gi4557287	2-3
Leucine rich alpha 2 glycoprotein	gi16418467	2-3
C1 inhibitor	gi|1340170	1-2
albumin, isoform CRA_s [Homo sapiens]	gi|119626082	3-4
hCG1776873 [Homo sapiens]	gi|119620109	1-2
RecName: Full=Serotransferrin; Short=Transferrin; AltName: Full=Beta-1 metal-binding globulin; AltN	gi|313104271	4-5
Apolipoprotein E OS=Homo sapiens GN=APOE PE=1 SV=1	tr|Q9Y355|Q9Y355	2-3
apolipoprotein A-IV precursor [Homo sapiens]	gi|178779	2-3
CUGBP Elav-like family member 2	tr|Q6N095|Q6N095_HUMAN	1-2
albumin, isoform CRA_o [Homo sapiens]	gi|119626078	2-3
anti-Rh(D) antibody immunoglobulin heavy chain variable region [Homo sapiens]	gi|93007610	1-2
albumin, isoform CRA_h [Homo sapiens]	gi|119626071	2-3
Chain A, Alpha1-Antitrypsin	gi|157831596	3-4
prostaglandin D2 synthase 21kDa (brain) [Homo sapiens]	gi|55962673	2-3
Alpha-1 antichymotrypsin	gi112874	1-2
14-3-3 protein	gi531590	2-3
Leukotriene A-4 hydrolase	gi|194374381	1-2
PRO1708 [Homo sapiens]	gi|7959791	2-3
Chain A, Crystal Structure Of The Apo Form Of Human Wild-Type Transthyretin	gi|224510585	1-2
Chain L, Crystal Structure Of The Intact Human Igg B12 With Broad And Potent Activity Against Prima	gi|15825649	1-2
Chain A, The Intact And Cleaved Human Antithrombin Iii Complex As A Model For Serpin-Proteinase Int	gi|999513	1-2
albumin-like [Homo sapiens]	gi|763431	2-3
Chain A, Human Transferrin N-Lobe Mutant H249e	gi|6980467	1-2
Chain A, 2.0 Angstrom Structure Of Intact Alpha-1-Antitrypsin: A Canonical Template For Active Serp	gi|6137432	1-2
