# Supplementary material for: CSF Proteomics Identifies Specific and Shared Pathways for Multiple Sclerosis Clinical Subtypes
Source: PLoS One. 2015 May 5;10(5):e0122045. doi: 10.1371/journal.pone.0122045 (PMC4420287; doi:10.1371/journal.pone.0122045)
Supplement: S1 Data — Protein list and their corresponding accession numbers and fold changes relative to control master gel spots were given for each individual patient samples. As it is indicated in the manuscript, our methodology is based on the comparison of the identified protein spots between individual patients gels and control gel. To this aim, we performed MALDI-TOF analysis for detection of the protein spots not for all samples, but we compared all patients gel for identified protein spots. Data is also shared via Harvard Dataverse network (doi:10.7910/DVN/28497). (ZIP) [file pone.0122045.s001.zip › S4_Raw Data/RRMS Patients/RRMS-039.xlsx]

## Sheet: Sheet1
Protein Name	Accession Number	Fold Change
apolipoprotein A-IV precursor [Homo sapiens]	gi|178779	1-2
Cyclic AMP-dependent transcription factor ATF-7	sp|Q9UI66|CI038_HUMAN	1-2
Protein POF1B	gi|158258947	1-2
cyclin G associated kinase, isoform CRA_b [Homo sapiens]	gi|119603051	2-3
Chain A, 2.0 Angstrom Structure Of Intact Alpha-1-Antitrypsin: A Canonical Template For Active Serp	gi|6137432	1-2
Human androgen-induced prostate proliferative shutoff associated protein (AS3)	gi|21758324	1-2
Nucleolin	gi55956788	2-3
Vit.D binding	gi32483410	2-3
Chain A, Alpha1-Antitrypsin	gi|157831596	1-2
Apolipoprotein E OS=Homo sapiens GN=APOE PE=1 SV=1	tr|Q9Y355|Q9Y355	1-2
RecName: Full=Serotransferrin; Short=Transferrin; AltName: Full=Beta-1 metal-binding globulin; AltN	gi|313104271	1-2
alpha 2 macroglobulin [Homo sapiens]	gi|46812315	1-2
DHX57 protein [Homo sapiens]	gi|40850932	2-3
unnamed protein product [Homo sapiens]	gi|300621695	1-2
Titin-cap (telethonin) [Homo sapiens]	gi|15426456	3-4
albumin, isoform CRA_h [Homo sapiens]	gi|119626071	4-5
amyloid beta A4 protein	gi41406057	1-2
Kallikrein 6	gi21466131	1-2
Superoxide dismutase	gi928825	2-3
Chain A, Crystal Structure Of Human Alpha 1 Acid Glycoprotein	gi|215794600	2-3
Chain A, Dna Polymerase Beta With A Gapped Dnd Substrate And Dtmp(Cf2)pp	gi|229597882	2-3
Chain F, Crystal Structure Of Complement C3b In Complex With Factor B	gi|317455070	2-3
Chain B, Molecular Basis For Complement Recognition And Inhibition Determined By Crystallographic S	gi|305677899	1-2
prostaglandin D2 synthase 21kDa (brain) [Homo sapiens]	gi|55962673	3-4
PRO2675 [Homo sapiens]	gi|7770217	1-2
Chain A, Crystal Structure Of The Apo Form Of Human Wild-Type Transthyretin	gi|224510585	4-5
apolipoprotein A-IV precursor [Homo sapiens]	gi|178779	1-2
TMEM95 protein [Homo sapiens]	gi|76825355	2-3
Chain L, Crystal Structure Of The Intact Human Igg B12 With Broad And Potent Activity Against Prima	gi|15825649	2-3
Ig heavy chain V region - human (fragment)	gi|478652	2-3
Chain A, The Intact And Cleaved Human Antithrombin Iii Complex As A Model For Serpin-Proteinase Int	gi|999513	1-2
albumin-like [Homo sapiens]	gi|763431	2-3
P3 protein	tr|Q6N093|Q6N093_HUMAN	1-2
Human androgen-induced prostate proliferative shutoff associated protein (AS3)	gi|21758324	2-3
Human skeletal mRNA for myosin heavy chain light meromyosin region	gi|1335218	3-4
Annexin A4	gi|194375550	2-3
C1 inhibitor	gi|1340170	1-2
Leukotriene A-4 hydrolase	gi|194374381	2-3
Homo sapiens WD repeat domain 59	gi|193787129	1-2
