# Supplementary material for: CSF Proteomics Identifies Specific and Shared Pathways for Multiple Sclerosis Clinical Subtypes
Source: PLoS One. 2015 May 5;10(5):e0122045. doi: 10.1371/journal.pone.0122045 (PMC4420287; doi:10.1371/journal.pone.0122045)
Supplement: S1 Data — Protein list and their corresponding accession numbers and fold changes relative to control master gel spots were given for each individual patient samples. As it is indicated in the manuscript, our methodology is based on the comparison of the identified protein spots between individual patients gels and control gel. To this aim, we performed MALDI-TOF analysis for detection of the protein spots not for all samples, but we compared all patients gel for identified protein spots. Data is also shared via Harvard Dataverse network (doi:10.7910/DVN/28497). (ZIP) [file pone.0122045.s001.zip › S4_Raw Data/RRMS Patients/RRMS-042.xlsx]

## Sheet: Sheet1
Protein Name	Accession Number	Fold Change
alpha 2 macroglobulin [Homo sapiens]	gi|46812315	2-3
Apolipoprotein E OS=Homo sapiens GN=APOE PE=1 SV=1	tr|Q9Y355|Q9Y355	2-3
apolipoprotein A-IV precursor [Homo sapiens]	gi|178779	2-3
albumin, isoform CRA_h [Homo sapiens]	gi|119626071	2-3
Signal recognition particle 14 kDa protein	sp|P16840|US05_HCMVA	1-2
DHX57 protein [Homo sapiens]	gi|40850932	1-2
Chain A, Crystal Structure Of Human Alpha 1 Acid Glycoprotein	gi|215794600	3-4
RecName: Full=Serotransferrin; Short=Transferrin; AltName: Full=Beta-1 metal-binding globulin; AltN	gi|313104271	2-3
Complement C4d	gi223961	1-2
Fetuin A	gi156523970	1-2
Alpha-1 antichymotrypsin	gi112874	1-2
Chain A, Alpha1-Antitrypsin	gi|157831596	2-3
prostaglandin D2 synthase 21kDa (brain) [Homo sapiens]	gi|55962673	2-3
PRO1708 [Homo sapiens]	gi|7959791	2-3
neuronal cell adhesion molecule	gi51095143	2-3
Alpha-1 antichymotrypsin	gi112874	1-2
plasma retinol binding protein	gi62298174	2-3
Haptoglobulin	gi3337390	1-2
Superoxide dismutase	gi928825	3-4
Chain A, 2.0 Angstrom Structure Of Intact Alpha-1-Antitrypsin: A Canonical Template For Active Serp	gi|6137432	2-3
albumin-like [Homo sapiens]	gi|763431	2-3
PRO2619 [Homo sapiens]	gi|11493459	2-3
albumin, isoform CRA_s [Homo sapiens]	gi|119626082	1-2
hCG1776873 [Homo sapiens]	gi|119620109	1-2
Chain A, Crystal Structure Of The Apo Form Of Human Wild-Type Transthyretin	gi|224510585	1-2
Chain L, Crystal Structure Of The Intact Human Igg B12 With Broad And Potent Activity Against Prima	gi|15825649	1-2
Chain A, The Intact And Cleaved Human Antithrombin Iii Complex As A Model For Serpin-Proteinase Int	gi|999513	3-4
albumin-like [Homo sapiens]	gi|763431	2-3
C-C motif chemokine 24	tr|A6NH40|A6NH40_HUMAN	2-3
Platelet glycoprotein 4	tr|A6NKU1|A6NKU1_HUMAN	2-3
CUGBP Elav-like family member 2	tr|Q6N095|Q6N095_HUMAN	1-2
P3 protein	tr|Q6N093|Q6N093_HUMAN	2-3
unnamed protein product [Homo sapiens]	gi|215415638	1-2
