# Supplementary material for: CSF Proteomics Identifies Specific and Shared Pathways for Multiple Sclerosis Clinical Subtypes
Source: PLoS One. 2015 May 5;10(5):e0122045. doi: 10.1371/journal.pone.0122045 (PMC4420287; doi:10.1371/journal.pone.0122045)
Supplement: S1 Data — Protein list and their corresponding accession numbers and fold changes relative to control master gel spots were given for each individual patient samples. As it is indicated in the manuscript, our methodology is based on the comparison of the identified protein spots between individual patients gels and control gel. To this aim, we performed MALDI-TOF analysis for detection of the protein spots not for all samples, but we compared all patients gel for identified protein spots. Data is also shared via Harvard Dataverse network (doi:10.7910/DVN/28497). (ZIP) [file pone.0122045.s001.zip › S4_Raw Data/RRMS Patients/RRMS-043.xlsx]

## Sheet: Sheet1
Protein Name	Accession Number	Fold Change
alpha 2 macroglobulin [Homo sapiens]	gi|46812315	2-3
DHX57 protein [Homo sapiens]	gi|40850932	1-2
Chain A, Crystal Structure Of Human Alpha 1 Acid Glycoprotein	gi|215794600	1-2
albumin-like [Homo sapiens]	gi|763431	1-2
PRO2619 [Homo sapiens]	gi|11493459	2-3
albumin, isoform CRA_s [Homo sapiens]	gi|119626082	2-3
hCG1776873 [Homo sapiens]	gi|119620109	1-2
MAP9 protein [Homo sapiens]	gi|116283343	2-3
Apolipoprotein E OS=Homo sapiens GN=APOE PE=1 SV=1	tr|Q9Y355|Q9Y355	3-4
apolipoprotein A-IV precursor [Homo sapiens]	gi|178779	1-2
albumin, isoform CRA_h [Homo sapiens]	gi|119626071	1-2
Chain A, Alpha1-Antitrypsin	gi|157831596	2-3
prostaglandin D2 synthase 21kDa (brain) [Homo sapiens]	gi|55962673	2-3
PRO1708 [Homo sapiens]	gi|7959791	2-3
Chain A, Crystal Structure Of The Apo Form Of Human Wild-Type Transthyretin	gi|224510585	2-3
Leucine rich alpha 2 glycoprotein	gi16418467	1-2
Chain A, The Intact And Cleaved Human Antithrombin Iii Complex As A Model For Serpin-Proteinase Int	gi|999513	2-3
albumin-like [Homo sapiens]	gi|763431	1-2
Complement C4d	gi223961	2-3
putative myosin 15B	gi150384690	2-3
Alpha-1 antichymotrypsin	gi112874	2-3
14-3-3 protein	gi531590	2-3
annexin-1	gi113944	1-2
C1 inhibitor	gi|1340170	1-2
Leukotriene A-4 hydrolase	gi|194374381	1-2
Homo sapiens WD repeat domain 59	gi|193787129	1-2
Inter-alpha-trypsin inhibitor heavy chain H1	tr|A6NBZ8|A6NBZ8_HUMAN	3-4
Cyclic AMP-dependent transcription factor ATF-7	sp|Q9UI66|CI038_HUMAN	2-3
Protein POF1B	gi|158258947	2-3
Signal recognition particle 14 kDa protein	sp|P16840|US05_HCMVA	2-3
Cytotoxic T-lymphocyte protein 4	tr|Q569I7|Q569I7_HUMAN	1-2
Fibroblast growth factor receptor substrate 3	tr|B7WNR0|B7WNR0_HUMAN	2-3
Human androgen-induced prostate proliferative shutoff associated protein (AS3)	gi|21758324	1-2
Angiotensinogen	gi4557287	2-3
Apolipoprotein AI	gi4557321	3-4
Fetuin A	gi156523970	2-3
