# Supplementary material for: CSF Proteomics Identifies Specific and Shared Pathways for Multiple Sclerosis Clinical Subtypes
Source: PLoS One. 2015 May 5;10(5):e0122045. doi: 10.1371/journal.pone.0122045 (PMC4420287; doi:10.1371/journal.pone.0122045)
Supplement: S1 Data — Protein list and their corresponding accession numbers and fold changes relative to control master gel spots were given for each individual patient samples. As it is indicated in the manuscript, our methodology is based on the comparison of the identified protein spots between individual patients gels and control gel. To this aim, we performed MALDI-TOF analysis for detection of the protein spots not for all samples, but we compared all patients gel for identified protein spots. Data is also shared via Harvard Dataverse network (doi:10.7910/DVN/28497). (ZIP) [file pone.0122045.s001.zip › S4_Raw Data/RRMS Patients/RRMS-044.xlsx]

## Sheet: Sheet1
Protein Name	Accession Number	Fold Change
Calcium/calmodulin-dependent protein kinase type II subunit beta	gi|194391112	2-3
Insulin-like growth factor-binding protein 3	sp|P20570|YVKB_VACCC	1-2
Rho-related GTP-binding protein Rho6	tr|Q8TCD0|Q8TCD0_HUMAN	1-2
Vesicle-associated membrane protein 2	tr|Q7L876|Q7L876_HUMAN	2-3
Cdc42-interacting protein 4	gi|28590	1-2
alpha 2 macroglobulin [Homo sapiens]	gi|46812315	2-3
DHX57 protein [Homo sapiens]	gi|40850932	2-3
unnamed protein product [Homo sapiens]	gi|300621695	2-3
albumin-like [Homo sapiens]	gi|763431	1-2
albumin, isoform CRA_h [Homo sapiens]	gi|119626071	1-2
Chain A, Structure Of Human Serum Albumin With S-Naproxen And The Ga Module	gi|168988718	1-2
Chain A, Crystal Structure Of Human Alpha 1 Acid Glycoprotein	gi|215794600	1-2
prostaglandin D2 synthase 21kDa (brain) [Homo sapiens]	gi|55962673	3-4
PRO1708 [Homo sapiens]	gi|7959791	1-2
Chain A, Crystal Structure Of The Transthyretin Mutant Ttr C10aY114C	gi|31615374	1-2
Chain A, Crystal Structure Of The Apo Form Of Human Wild-Type Transthyretin	gi|224510585	1-2
Haptoglobulin	gi3337390	2-3
albumin-like [Homo sapiens]	gi|763431	1-2
immunoglobulin heavy chain constant alpha 1 membrane bound isoform 2 [Homo sapiens]	gi|169249225	3-4
apolipoprotein A-IV precursor [Homo sapiens]	gi|178779	2-3
cyclin G associated kinase, isoform CRA_b [Homo sapiens]	gi|119603051	2-3
Chain A, Alpha1-Antitrypsin	gi|157831596	2-3
Apolipoprotein E OS=Homo sapiens GN=APOE PE=1 SV=1	tr|Q9Y355|Q9Y355	1-2
RecName: Full=Serotransferrin; Short=Transferrin; AltName: Full=Beta-1 metal-binding globulin; AltN	gi|313104271	3-4
C-C motif chemokine 24	tr|A6NH40|A6NH40_HUMAN	1-2
Platelet glycoprotein 4	tr|A6NKU1|A6NKU1_HUMAN	1-2
Superoxide dismutase	gi928825	1-2
Alpha-1 antichymotrypsin	gi112874	2-3
14-3-3 protein	gi531590	2-3
annexin-1	gi113944	2-3
Chain A, Human Transferrin N-Lobe Mutant H249e	gi|6980467	1-2
CUGBP Elav-like family member 2	tr|Q6N095|Q6N095_HUMAN	2-3
P3 protein	tr|Q6N093|Q6N093_HUMAN	1-2
Human androgen-induced prostate proliferative shutoff associated protein (AS3)	gi|21758324	2-3
Annexin A4	gi|194375550	2-3
C1 inhibitor	gi|1340170	1-2
Leukotriene A-4 hydrolase	gi|194374381	1-2
Homo sapiens WD repeat domain 59	gi|193787129	2-3
