# Supplementary material for: CSF Proteomics Identifies Specific and Shared Pathways for Multiple Sclerosis Clinical Subtypes
Source: PLoS One. 2015 May 5;10(5):e0122045. doi: 10.1371/journal.pone.0122045 (PMC4420287; doi:10.1371/journal.pone.0122045)
Supplement: S1 Data — Protein list and their corresponding accession numbers and fold changes relative to control master gel spots were given for each individual patient samples. As it is indicated in the manuscript, our methodology is based on the comparison of the identified protein spots between individual patients gels and control gel. To this aim, we performed MALDI-TOF analysis for detection of the protein spots not for all samples, but we compared all patients gel for identified protein spots. Data is also shared via Harvard Dataverse network (doi:10.7910/DVN/28497). (ZIP) [file pone.0122045.s001.zip › S4_Raw Data/RRMS Patients/RRMS-045.xlsx]

## Sheet: Sheet1
Protein Name	Accession Number	Fold Change
Chain F, Crystal Structure Of Complement C3b In Complex With Factor B	gi|317455070	1-2
apolipoprotein A-IV precursor [Homo sapiens]	gi|178779	4-5
prostaglandin D2 synthase 21kDa (brain) [Homo sapiens]	gi|55962673	3-4
cyclin G associated kinase, isoform CRA_b [Homo sapiens]	gi|119603051	1-2
unnamed protein product [Homo sapiens]	gi|194375550	2-3
Chain A, Dna Polymerase Beta With A Gapped Dnd Substrate And Dtmp(Cf2)pp	gi|229597882	1-2
albumin, isoform CRA_h [Homo sapiens]	gi|119626071	1-2
Apolipoprotein E OS=Homo sapiens GN=APOE PE=1 SV=1	tr|Q9Y355|Q9Y355	2-3
Chain C, Complex Of Ttr And Rbp4 And Oleic Acid	gi|305677617	1-2
Chain A, Solution Structure Of Double Super Helix Model	gi|293651900	2-3
Chain A, Crystal Structure Of Human Alpha 1 Acid Glycoprotein	gi|215794600	2-3
Chain A, Alpha1-Antitrypsin	gi|157831596	2-3
PRO2675 [Homo sapiens]	gi|7770217	2-3
Chain A, Crystal Structure Of The Transthyretin Mutant Ttr C10aY114C	gi|31615374	1-2
Chain A, Crystal Structure Of The Apo Form Of Human Wild-Type Transthyretin	gi|224510585	2-3
Ig heavy chain V region - human (fragment)	gi|478652	2-3
albumin-like [Homo sapiens]	gi|763431	2-3
albumin, isoform CRA_h [Homo sapiens]	gi|119626071	2-3
alpha 2 macroglobulin [Homo sapiens]	gi|46812315	1-2
DHX57 protein [Homo sapiens]	gi|40850932	1-2
unnamed protein product [Homo sapiens]	gi|300621695	1-2
albumin-like [Homo sapiens]	gi|763431	3-4
PRO2619 [Homo sapiens]	gi|11493459	2-3
Titin-cap (telethonin) [Homo sapiens]	gi|15426456	2-3
unnamed protein product [Homo sapiens]	gi|1340170	2-3
parafibromin [Homo sapiens]	gi|40018640	2-3
TTLL5 protein [Homo sapiens]	gi|118142839	1-2
hCG1776873 [Homo sapiens]	gi|119620109	2-3
RecName: Full=Serotransferrin; Short=Transferrin; AltName: Full=Beta-1 metal-binding globulin; AltN	gi|313104271	1-2
unnamed protein product [Homo sapiens]	gi|21758324	2-3
Chain A, Human Transferrin N-Lobe Mutant H249e	gi|6980467	2-3
albumin, isoform CRA_o [Homo sapiens]	gi|119626078	1-2
anti-Rh(D) antibody immunoglobulin heavy chain variable region [Homo sapiens]	gi|93007610	1-2
Ig gamma 2 H chain, BUR [human, Peptide Mutant, 348 aa]	gi|243169	1-2
Chain A, The 1.6 A Crystal Structure Of Human Bruton's Tyrosine Kinase Bound To A Pyrrolopyrimidine	gi|284055568	1-2
albumin, isoform CRA_h [Homo sapiens]	gi|119626071	1-2
alpha-1-B-glycoprotein - human	gi|69990	3-4
alloalbumin Venezia [Homo sapiens]	gi|178345	2-3
hypothetical protein [Homo sapiens]	gi|51476390	2-3
