# Supplementary material for: CSF Proteomics Identifies Specific and Shared Pathways for Multiple Sclerosis Clinical Subtypes
Source: PLoS One. 2015 May 5;10(5):e0122045. doi: 10.1371/journal.pone.0122045 (PMC4420287; doi:10.1371/journal.pone.0122045)
Supplement: S1 Data — Protein list and their corresponding accession numbers and fold changes relative to control master gel spots were given for each individual patient samples. As it is indicated in the manuscript, our methodology is based on the comparison of the identified protein spots between individual patients gels and control gel. To this aim, we performed MALDI-TOF analysis for detection of the protein spots not for all samples, but we compared all patients gel for identified protein spots. Data is also shared via Harvard Dataverse network (doi:10.7910/DVN/28497). (ZIP) [file pone.0122045.s001.zip › S4_Raw Data/RRMS Patients/RRMS-046.xlsx]

## Sheet: Sheet1
Protein Name	Accession Number	Fold Change
Fibulin 1 isoform D	gi5922009	1-2
Fibulin 1 isoform C	gi4503663	1-2
Complement C4d	gi223961	1-2
Fetuin A	gi156523970	2-3
unnamed protein product [Homo sapiens]	gi|194375550	1-2
RecName: Full=Serotransferrin; Short=Transferrin; AltName: Full=Beta-1 metal-binding globulin; AltN	gi|313104271	2-3
Kallikrein 6	gi21466131	2-3
MAP9 protein [Homo sapiens]	gi|116283343	2-3
alpha 2 macroglobulin [Homo sapiens]	gi|46812315	1-2
Apolipoprotein E OS=Homo sapiens GN=APOE PE=1 SV=1	tr|Q9Y355|Q9Y355	2-3
prostaglandin D2 synthase 21kDa (brain) [Homo sapiens]	gi|55962673	3-4
Human skeletal mRNA for myosin heavy chain light meromyosin region	gi|1335218	1-2
Annexin A4	gi|194375550	3-4
Chain A, Crystal Structure Of Human Alpha 1 Acid Glycoprotein	gi|215794600	1-2
Chain A, Alpha1-Antitrypsin	gi|157831596	1-2
PRO1708 [Homo sapiens]	gi|7959791	1-2
Chain A, Crystal Structure Of The Transthyretin Mutant Ttr C10aY114C	gi|31615374	2-3
Angiotensinogen	gi4557287	1-2
Apolipoprotein AI	gi4557321	3-4
albumin-like [Homo sapiens]	gi|763431	2-3
immunoglobulin heavy chain constant alpha 1 membrane bound isoform 2 [Homo sapiens]	gi|169249225	2-3
hCG2038441 [Homo sapiens]	gi|119584862	2-3
Chain F, Crystal Structure Of Complement C3b In Complex With Factor B	gi|317455070	1-2
apolipoprotein A-IV precursor [Homo sapiens]	gi|178779	3-4
albumin, isoform CRA_h [Homo sapiens]	gi|119626071	1-2
Igl chain VLJ	gi21669631	1-2
phosphatidylethanolamine binding protein	gi406290	1-2
plasma retinol binding protein	gi62298174	2-3
Haptoglobulin	gi3337390	2-3
amyloid beta A4 protein	gi41406057	2-3
Chain A, The 1.6 A Crystal Structure Of Human Bruton's Tyrosine Kinase Bound To A Pyrrolopyrimidine	gi|284055568	1-2
alpha-1-B-glycoprotein - human	gi|69990	2-3
