# Supplementary material for: CSF Proteomics Identifies Specific and Shared Pathways for Multiple Sclerosis Clinical Subtypes
Source: PLoS One. 2015 May 5;10(5):e0122045. doi: 10.1371/journal.pone.0122045 (PMC4420287; doi:10.1371/journal.pone.0122045)
Supplement: S1 Data — Protein list and their corresponding accession numbers and fold changes relative to control master gel spots were given for each individual patient samples. As it is indicated in the manuscript, our methodology is based on the comparison of the identified protein spots between individual patients gels and control gel. To this aim, we performed MALDI-TOF analysis for detection of the protein spots not for all samples, but we compared all patients gel for identified protein spots. Data is also shared via Harvard Dataverse network (doi:10.7910/DVN/28497). (ZIP) [file pone.0122045.s001.zip › S4_Raw Data/RRMS Patients/RRMS-048.xlsx]

## Sheet: Sheet1
Protein Name	Accession Number	Fold Change
splicing factor, arginine/serine-rich 14, isoform CRA_f [Homo sapiens]	gi|119605178	2-3
Chain A, Tertiary Structures Of Three Amyloidogenic Transthyretin Variants And Implications For Amy	gi|2098257	1-2
hypothetical protein [Homo sapiens]	gi|30268247	1-2
unnamed protein product [Homo sapiens]	gi|63089882	1-2
unnamed protein product [Homo sapiens]	gi|215415636	2-3
Chain B, Molecular Basis For Complement Recognition And Inhibition Determined By Crystallographic S	gi|305677899	2-3
Chain F, Crystal Structure Of Complement C3b In Complex With Factor B	gi|317455070	1-2
apolipoprotein A-IV precursor [Homo sapiens]	gi|178779	2-3
cyclin G associated kinase, isoform CRA_b [Homo sapiens]	gi|119603051	1-2
unnamed protein product [Homo sapiens]	gi|194375550	1-2
Chain A, Dna Polymerase Beta With A Gapped Dnd Substrate And Dtmp(Cf2)pp	gi|229597882	1-2
MAP9 protein [Homo sapiens]	gi|116283343	2-3
Chain C, Complex Of Ttr And Rbp4 And Oleic Acid	gi|305677617	2-3
hCG2038441 [Homo sapiens]	gi|119584862	2-3
Chain A, Solution Structure Of Double Super Helix Model	gi|293651900	2-3
immunoglobulin light chain [Homo sapiens]	gi|149673891	1-2
albumin-like [Homo sapiens]	gi|763431	2-3
PRO2619 [Homo sapiens]	gi|11493459	1-2
Titin-cap (telethonin) [Homo sapiens]	gi|15426456	2-3
unnamed protein product [Homo sapiens]	gi|1340170	2-3
parafibromin [Homo sapiens]	gi|40018640	2-3
TTLL5 protein [Homo sapiens]	gi|118142839	2-3
hCG1776873 [Homo sapiens]	gi|119620109	1-2
RecName: Full=Serotransferrin; Short=Transferrin; AltName: Full=Beta-1 metal-binding globulin; AltN	gi|313104271	1-2
Nucleolin	gi55956788	1-2
Vit.D binding	gi32483410	3-4
Kallikrein 6	gi21466131	2-3
ceruloplasmin	gi4557485	2-3
Fibulin 1 isoform D	gi5922009	2-3
Fibulin 1 isoform C	gi4503663	2-3
Complement C4d	gi223961	1-2
Fetuin A	gi156523970	2-3
Serotransferrin	gi4557871	1-2
Contactin	gi414791	2-3
Ceruloplasmin	gi4557485	2-3
