# Supplementary material for: CSF Proteomics Identifies Specific and Shared Pathways for Multiple Sclerosis Clinical Subtypes
Source: PLoS One. 2015 May 5;10(5):e0122045. doi: 10.1371/journal.pone.0122045 (PMC4420287; doi:10.1371/journal.pone.0122045)
Supplement: S1 Data — Protein list and their corresponding accession numbers and fold changes relative to control master gel spots were given for each individual patient samples. As it is indicated in the manuscript, our methodology is based on the comparison of the identified protein spots between individual patients gels and control gel. To this aim, we performed MALDI-TOF analysis for detection of the protein spots not for all samples, but we compared all patients gel for identified protein spots. Data is also shared via Harvard Dataverse network (doi:10.7910/DVN/28497). (ZIP) [file pone.0122045.s001.zip › S4_Raw Data/RRMS Patients/RRMS-049.xlsx]

## Sheet: Sheet1
Protein Name	Accession Number	Fold Change
Titin-cap (telethonin) [Homo sapiens]	gi|15426456	2-3
unnamed protein product [Homo sapiens]	gi|1340170	1-2
parafibromin [Homo sapiens]	gi|40018640	1-2
cyclin G associated kinase, isoform CRA_b [Homo sapiens]	gi|119603051	1-2
Signal recognition particle 14 kDa protein	sp|P16840|US05_HCMVA	2-3
Cytotoxic T-lymphocyte protein 4	tr|Q569I7|Q569I7_HUMAN	2-3
Fibroblast growth factor receptor substrate 3	tr|B7WNR0|B7WNR0_HUMAN	1-2
Human androgen-induced prostate proliferative shutoff associated protein (AS3)	gi|21758324	2-3
alpha 2 macroglobulin [Homo sapiens]	gi|46812315	3-4
albumin, isoform CRA_s [Homo sapiens]	gi|119626082	1-2
putative myosin 15B	gi150384690	1-2
Chain A, Alpha1-Antitrypsin	gi|157831596	2-3
prostaglandin D2 synthase 21kDa (brain) [Homo sapiens]	gi|55962673	2-3
albumin, isoform CRA_h [Homo sapiens]	gi|119626071	2-3
Chain A, Crystal Structure Of The Transthyretin Mutant Ttr C10aY114C	gi|31615374	2-3
Chain A, Crystal Structure Of The Apo Form Of Human Wild-Type Transthyretin	gi|224510585	1-2
Nucleolin	gi55956788	2-3
Vit.D binding	gi32483410	1-2
Kallikrein 6	gi21466131	2-3
immunoglobulin heavy chain constant alpha 1 membrane bound isoform 2 [Homo sapiens]	gi|169249225	2-3
Apolipoprotein E OS=Homo sapiens GN=APOE PE=1 SV=1	tr|Q9Y355|Q9Y355	2-3
Alpha-1 antichymotrypsin	gi112874	2-3
TTLL5 protein [Homo sapiens]	gi|118142839	1-2
Chain A, Crystal Structure Of Human Alpha 1 Acid Glycoprotein	gi|215794600	1-2
apolipoprotein A-IV precursor [Homo sapiens]	gi|178779	1-2
unnamed protein product [Homo sapiens]	gi|194375550	1-2
phosphatidylethanolamine binding protein	gi406290	3-4
plasma retinol binding protein	gi62298174	2-3
Haptoglobulin	gi3337390	2-3
Superoxide dismutase	gi928825	2-3
Agrin	gi1947080	1-2
Chitinase 3 like protein	gi61741895	2-3
neuronal cell adhesion molecule	gi51095143	1-2
albumin, isoform CRA_o [Homo sapiens]	gi|119626078	2-3
anti-Rh(D) antibody immunoglobulin heavy chain variable region [Homo sapiens]	gi|93007610	3-4
unnamed protein product [Homo sapiens]	gi|215415638	2-3
CUGBP Elav-like family member 2	tr|Q6N095|Q6N095_HUMAN	2-3
