# Supplementary material for: CSF Proteomics Identifies Specific and Shared Pathways for Multiple Sclerosis Clinical Subtypes
Source: PLoS One. 2015 May 5;10(5):e0122045. doi: 10.1371/journal.pone.0122045 (PMC4420287; doi:10.1371/journal.pone.0122045)
Supplement: S1 Data — Protein list and their corresponding accession numbers and fold changes relative to control master gel spots were given for each individual patient samples. As it is indicated in the manuscript, our methodology is based on the comparison of the identified protein spots between individual patients gels and control gel. To this aim, we performed MALDI-TOF analysis for detection of the protein spots not for all samples, but we compared all patients gel for identified protein spots. Data is also shared via Harvard Dataverse network (doi:10.7910/DVN/28497). (ZIP) [file pone.0122045.s001.zip › S4_Raw Data/RRMS Patients/RRMS-050.xlsx]

## Sheet: Sheet1
Protein Name	Accession Number	Fold Change
Titin-cap (telethonin) [Homo sapiens]	gi|15426456	2-3
Nucleolin	gi55956788	1-2
Kallikrein 6	gi21466131	1-2
cyclin G associated kinase, isoform CRA_b [Homo sapiens]	gi|119603051	2-3
unnamed protein product [Homo sapiens]	gi|194375550	1-2
RecName: Full=Serotransferrin; Short=Transferrin; AltName: Full=Beta-1 metal-binding globulin; AltN	gi|313104271	2-3
Chain A, Dna Polymerase Beta With A Gapped Dnd Substrate And Dtmp(Cf2)pp	gi|229597882	1-2
MAP9 protein [Homo sapiens]	gi|116283343	2-3
albumin, isoform CRA_h [Homo sapiens]	gi|119626071	1-2
Chain A, Solution Structure Of Double Super Helix Model	gi|293651900	1-2
putative myosin 15B	gi150384690	1-2
Fetuin A	gi156523970	2-3
Alpha-1 antichymotrypsin	gi112874	2-3
prostaglandin D2 synthase 21kDa (brain) [Homo sapiens]	gi|55962673	4-5
Component C9	gi4502511	2-3
Serotransferrin	gi4557871	1-2
Apolipoprotein AI	gi4557321	2-3
Chain L, Crystal Structure Of The Intact Human Igg B12 With Broad And Potent Activity Against Prima	gi|15825649	1-2
Ig heavy chain V region - human (fragment)	gi|478652	3-4
Chain A, The Intact And Cleaved Human Antithrombin Iii Complex As A Model For Serpin-Proteinase Int	gi|999513	2-3
albumin-like [Homo sapiens]	gi|763431	2-3
Chain B, Molecular Basis For Complement Recognition And Inhibition Determined By Crystallographic S	gi|305677899	2-3
alpha 2 macroglobulin [Homo sapiens]	gi|46812315	1-2
apolipoprotein A-IV precursor [Homo sapiens]	gi|178779	1-2
albumin, isoform CRA_s [Homo sapiens]	gi|119626082	1-2
Chain A, Alpha1-Antitrypsin	gi|157831596	1-2
Apolipoprotein E OS=Homo sapiens GN=APOE PE=1 SV=1	tr|Q9Y355|Q9Y355	3-4
PRO1708 [Homo sapiens]	gi|7959791	2-3
Chain A, Crystal Structure Of The Transthyretin Mutant Ttr C10aY114C	gi|31615374	2-3
Chain A, Crystal Structure Of The Apo Form Of Human Wild-Type Transthyretin	gi|224510585	2-3
plasma retinol binding protein	gi62298174	1-2
Haptoglobulin	gi3337390	2-3
Agrin	gi1947080	1-2
Chitinase 3 like protein	gi61741895	2-3
splicing factor, arginine/serine-rich 14, isoform CRA_f [Homo sapiens]	gi|119605178	1-2
Orosomucoid 1 [Homo sapiens]	gi|219519923	2-3
neuronal cell adhesion molecule	gi51095143	1-2
Alpha-1 antichymotrypsin	gi112874	2-3
14-3-3 protein	gi531590	1-2
