# Supplementary material for: CSF Proteomics Identifies Specific and Shared Pathways for Multiple Sclerosis Clinical Subtypes
Source: PLoS One. 2015 May 5;10(5):e0122045. doi: 10.1371/journal.pone.0122045 (PMC4420287; doi:10.1371/journal.pone.0122045)
Supplement: S1 Data — Protein list and their corresponding accession numbers and fold changes relative to control master gel spots were given for each individual patient samples. As it is indicated in the manuscript, our methodology is based on the comparison of the identified protein spots between individual patients gels and control gel. To this aim, we performed MALDI-TOF analysis for detection of the protein spots not for all samples, but we compared all patients gel for identified protein spots. Data is also shared via Harvard Dataverse network (doi:10.7910/DVN/28497). (ZIP) [file pone.0122045.s001.zip › S4_Raw Data/RRMS Patients/RRMS-051.xlsx]

## Sheet: Sheet1
Protein Name	Accession Number	Fold Change
Chain A, Tertiary Structures Of Three Amyloidogenic Transthyretin Variants And Implications For Amy	gi|2098257	1-2
Chain F, Crystal Structure Of Complement C3b In Complex With Factor B	gi|317455070	1-2
apolipoprotein A-IV precursor [Homo sapiens]	gi|178779	1-2
albumin [human, Peptide Partial Mutant, 25 aa]	gi|247527	1-2
Chain A, Crystal Structure Of Human Alpha 1 Acid Glycoprotein	gi|215794600	3-4
RecName: Full=Serotransferrin; Short=Transferrin; AltName: Full=Beta-1 metal-binding globulin; AltN	gi|313104271	2-3
hCG1776873 [Homo sapiens]	gi|119620109	2-3
PRO2619 [Homo sapiens]	gi|11493459	2-3
alpha 2 macroglobulin [Homo sapiens]	gi|46812315	2-3
Angiotensinogen	gi4557287	3-4
Leucine rich alpha 2 glycoprotein	gi16418467	1-2
Ig kappa chain VLJ	gi21669449	1-2
Igl chain VLJ	gi21669631	1-2
Immunoglobulin kappa constant (IGKC)	gi125145	1-2
Clusterin	gi4502905	2-3
Angiotensinogen	gi4557287	1-2
Apolipoprotein AI	gi4557321	3-4
ceruloplasmin	gi4557485	1-2
Fibulin 1 isoform D	gi5922009	1-2
Fibulin 1 isoform C	gi4503663	1-2
Complement C4d	gi223961	2-3
Fetuin A	gi156523970	1-2
Alpha-1 antichymotrypsin	gi112874	2-3
Cytotoxic T-lymphocyte protein 4	tr|Q569I7|Q569I7_HUMAN	1-2
Fibroblast growth factor receptor substrate 3	tr|B7WNR0|B7WNR0_HUMAN	2-3
Human androgen-induced prostate proliferative shutoff associated protein (AS3)	gi|21758324	2-3
prostaglandin D2 synthase 21kDa (brain) [Homo sapiens]	gi|55962673	2-3
PRO1708 [Homo sapiens]	gi|7959791	1-2
Chain A, Crystal Structure Of The Transthyretin Mutant Ttr C10aY114C	gi|31615374	1-2
Chain A, Crystal Structure Of The Apo Form Of Human Wild-Type Transthyretin	gi|224510585	2-3
Chain L, Crystal Structure Of The Intact Human Igg B12 With Broad And Potent Activity Against Prima	gi|15825649	2-3
Apolipoprotein E OS=Homo sapiens GN=APOE PE=1 SV=1	tr|Q9Y355|Q9Y355	1-2
Chain A, 2.0 Angstrom Structure Of Intact Alpha-1-Antitrypsin: A Canonical Template For Active Serp	gi|6137432	1-2
Inter-alpha-trypsin inhibitor heavy chain H1	tr|A6NBZ8|A6NBZ8_HUMAN	1-2
Cyclic AMP-dependent transcription factor ATF-7	sp|Q9UI66|CI038_HUMAN	2-3
