# Supplementary material for: CSF Proteomics Identifies Specific and Shared Pathways for Multiple Sclerosis Clinical Subtypes
Source: PLoS One. 2015 May 5;10(5):e0122045. doi: 10.1371/journal.pone.0122045 (PMC4420287; doi:10.1371/journal.pone.0122045)
Supplement: S1 Data — Protein list and their corresponding accession numbers and fold changes relative to control master gel spots were given for each individual patient samples. As it is indicated in the manuscript, our methodology is based on the comparison of the identified protein spots between individual patients gels and control gel. To this aim, we performed MALDI-TOF analysis for detection of the protein spots not for all samples, but we compared all patients gel for identified protein spots. Data is also shared via Harvard Dataverse network (doi:10.7910/DVN/28497). (ZIP) [file pone.0122045.s001.zip › S4_Raw Data/RRMS Patients/RRMS-053.xlsx]

## Sheet: Sheet1
Protein Name	Accession Number	Fold Change
alpha 2 macroglobulin [Homo sapiens]	gi|46812315	3-4
DHX57 protein [Homo sapiens]	gi|40850932	3-4
Chain A, Crystal Structure Of Human Alpha 1 Acid Glycoprotein	gi|215794600	1-2
albumin-like [Homo sapiens]	gi|763431	1-2
PRO2619 [Homo sapiens]	gi|11493459	1-2
albumin, isoform CRA_s [Homo sapiens]	gi|119626082	2-3
hCG1776873 [Homo sapiens]	gi|119620109	2-3
RecName: Full=Serotransferrin; Short=Transferrin; AltName: Full=Beta-1 metal-binding globulin; AltN	gi|313104271	2-3
Apolipoprotein E OS=Homo sapiens GN=APOE PE=1 SV=1	tr|Q9Y355|Q9Y355	2-3
apolipoprotein A-IV precursor [Homo sapiens]	gi|178779	3-4
albumin, isoform CRA_h [Homo sapiens]	gi|119626071	1-2
Chain A, Alpha1-Antitrypsin	gi|157831596	1-2
prostaglandin D2 synthase 21kDa (brain) [Homo sapiens]	gi|55962673	2-3
PRO1708 [Homo sapiens]	gi|7959791	1-2
Chain A, Crystal Structure Of The Apo Form Of Human Wild-Type Transthyretin	gi|224510585	2-3
Ig G3m(g) pFc HER	gi|222995	1-2
Ig gamma 2 H chain, BUR [human, Peptide Mutant, 348 aa]	gi|243169	3-4
albumin-like [Homo sapiens]	gi|763431	1-2
Apolipoprotein E OS=Homo sapiens GN=APOE PE=1 SV=1	tr|Q9Y355|Q9Y355	1-2
Chain A, 2.0 Angstrom Structure Of Intact Alpha-1-Antitrypsin: A Canonical Template For Active Serp	gi|6137432	2-3
Component C9	gi4502511	2-3
Serotransferrin	gi4557871	1-2
Contactin	gi414791	2-3
Ceruloplasmin	gi4557485	1-2
Cytotoxic T-lymphocyte protein 4	tr|Q569I7|Q569I7_HUMAN	2-3
Calcium/calmodulin-dependent protein kinase type II subunit beta	gi|194391112	2-3
Dyslexia-associated protein KIAA0319-like protein	gi|158259857	2-3
Coiled-coil domain-containing protein 171	sp|Q6TFL3|CI093_HUMAN	1-2
Insulin-like growth factor-binding protein 3	sp|P20570|YVKB_VACCC	1-2
Kallikrein 6	gi21466131	2-3
Superoxide dismutase	gi928825	2-3
Agrin	gi1947080	1-2
Chitinase 3 like protein	gi61741895	1-2
