# Supplementary material for: CSF Proteomics Identifies Specific and Shared Pathways for Multiple Sclerosis Clinical Subtypes
Source: PLoS One. 2015 May 5;10(5):e0122045. doi: 10.1371/journal.pone.0122045 (PMC4420287; doi:10.1371/journal.pone.0122045)
Supplement: S1 Data — Protein list and their corresponding accession numbers and fold changes relative to control master gel spots were given for each individual patient samples. As it is indicated in the manuscript, our methodology is based on the comparison of the identified protein spots between individual patients gels and control gel. To this aim, we performed MALDI-TOF analysis for detection of the protein spots not for all samples, but we compared all patients gel for identified protein spots. Data is also shared via Harvard Dataverse network (doi:10.7910/DVN/28497). (ZIP) [file pone.0122045.s001.zip › S4_Raw Data/RRMS Patients/RRMS-054.xlsx]

## Sheet: Sheet1
Protein Name	Accession Number	Fold Change
apolipoprotein A-IV precursor [Homo sapiens]	gi|178779	1-2
C1-inhibitor [Homo sapiens]	gi|179617	1-2
Chain A, Dna Polymerase Beta With A Gapped Dnd Substrate And Dtmp(Cf2)pp	gi|229597882	1-2
MAP9 protein [Homo sapiens]	gi|116283343	2-3
alpha 2 macroglobulin [Homo sapiens]	gi|46812315	3-4
Apolipoprotein E OS=Homo sapiens GN=APOE PE=1 SV=1	tr|Q9Y355|Q9Y355	3-4
prostaglandin D2 synthase 21kDa (brain) [Homo sapiens]	gi|55962673	2-3
RecName: Full=Serotransferrin; Short=Transferrin; AltName: Full=Beta-1 metal-binding globulin; AltN	gi|313104271	2-3
Chain A, Solution Structure Of Double Super Helix Model	gi|293651900	2-3
Chain A, Crystal Structure Of Human Alpha 1 Acid Glycoprotein	gi|215794600	1-2
Chain A, Alpha1-Antitrypsin	gi|157831596	1-2
albumin, isoform CRA_h [Homo sapiens]	gi|119626071	1-2
unnamed protein product [Homo sapiens]	gi|194375550	1-2
hCG2038441 [Homo sapiens]	gi|119584862	1-2
Chain F, Crystal Structure Of Complement C3b In Complex With Factor B	gi|317455070	2-3
PRO2675 [Homo sapiens]	gi|7770217	2-3
PRO1708 [Homo sapiens]	gi|7959791	2-3
Chain A, Crystal Structure Of The Transthyretin Mutant Ttr C10aY114C	gi|31615374	2-3
SH3 domain-binding glutamic acid-rich-likeprotein	tr|B5MD33|B5MD33_HUMAN	1-2
Ig heavy chain V region - human (fragment)	gi|478652	3-4
immunoglobulin heavy chain constant alpha 1 membrane bound isoform 2 [Homo sapiens]	gi|169249225	1-2
anti-Rh(D) antibody immunoglobulin heavy chain variable region [Homo sapiens]	gi|93007610	2-3
Angiotensinogen	gi4557287	1-2
Apolipoprotein AI	gi4557321	3-4
ceruloplasmin	gi4557485	2-3
Fibulin 1 isoform D	gi5922009	2-3
Fibulin 1 isoform C	gi4503663	1-2
Complement C4d	gi223961	2-3
Component C9	gi4502511	2-3
Serotransferrin	gi4557871	2-3
Contactin	gi414791	1-2
Ceruloplasmin	gi4557485	1-2
Chain A, Solution Structure Of Double Super Helix Model	gi|293651900	1-2
unnamed protein product [Homo sapiens]	gi|215415638	2-3
apolipoprotein A-IV precursor [Homo sapiens]	gi|178779	2-3
TMEM95 protein [Homo sapiens]	gi|76825355	1-2
HP protein [Homo sapiens]	gi|47124562	1-2
