# Supplementary material for: CSF Proteomics Identifies Specific and Shared Pathways for Multiple Sclerosis Clinical Subtypes
Source: PLoS One. 2015 May 5;10(5):e0122045. doi: 10.1371/journal.pone.0122045 (PMC4420287; doi:10.1371/journal.pone.0122045)
Supplement: S1 Data — Protein list and their corresponding accession numbers and fold changes relative to control master gel spots were given for each individual patient samples. As it is indicated in the manuscript, our methodology is based on the comparison of the identified protein spots between individual patients gels and control gel. To this aim, we performed MALDI-TOF analysis for detection of the protein spots not for all samples, but we compared all patients gel for identified protein spots. Data is also shared via Harvard Dataverse network (doi:10.7910/DVN/28497). (ZIP) [file pone.0122045.s001.zip › S4_Raw Data/RRMS Patients/RRMS-055.xlsx]

## Sheet: Sheet1
Protein Name	Accession Number	Fold Change
prostaglandin D2 synthase 21kDa (brain) [Homo sapiens]	gi|55962673	1-2
cyclin G associated kinase, isoform CRA_b [Homo sapiens]	gi|119603051	1-2
albumin, isoform CRA_h [Homo sapiens]	gi|119626071	1-2
RecName: Full=Serotransferrin; Short=Transferrin; AltName: Full=Beta-1 metal-binding globulin; AltN	gi|313104271	3-4
Chain A, Dna Polymerase Beta With A Gapped Dnd Substrate And Dtmp(Cf2)pp	gi|229597882	1-2
MAP9 protein [Homo sapiens]	gi|116283343	2-3
alpha 2 macroglobulin [Homo sapiens]	gi|46812315	2-3
Serotransferrin	gi4557871	2-3
Chain A, Crystal Structure Of Human Alpha 1 Acid Glycoprotein	gi|215794600	3-4
albumin, isoform CRA_s [Homo sapiens]	gi|119626082	1-2
Chain A, Alpha1-Antitrypsin	gi|157831596	1-2
14-3-3 protein	gi531590	1-2
apolipoprotein A-IV precursor [Homo sapiens]	gi|178779	1-2
splicing factor, arginine/serine-rich 14, isoform CRA_f [Homo sapiens]	gi|119605178	2-3
PRO2675 [Homo sapiens]	gi|7770217	1-2
PRO2044 [Homo sapiens]	gi|6650826	2-3
PRO1708 [Homo sapiens]	gi|7959791	2-3
Chain A, Crystal Structure Of The Transthyretin Mutant Ttr C10aY114C	gi|31615374	1-2
Chain A, Crystal Structure Of The Apo Form Of Human Wild-Type Transthyretin	gi|224510585	1-2
plasma retinol binding protein	gi62298174	2-3
Ig heavy chain V region - human (fragment)	gi|478652	1-2
Chain A, The Intact And Cleaved Human Antithrombin Iii Complex As A Model For Serpin-Proteinase Int	gi|999513	2-3
albumin-like [Homo sapiens]	gi|763431	1-2
immunoglobulin heavy chain constant alpha 1 membrane bound isoform 2 [Homo sapiens]	gi|169249225	1-2
Apolipoprotein E OS=Homo sapiens GN=APOE PE=1 SV=1	tr|Q9Y355|Q9Y355	2-3
Agrin	gi1947080	2-3
Immunoglobulin kappa constant (IGKC)	gi125145	1-2
Clusterin	gi4502905	1-2
Angiotensinogen	gi4557287	2-3
Apolipoprotein AI	gi4557321	2-3
ceruloplasmin	gi4557485	1-2
Fibulin 1 isoform D	gi5922009	1-2
Fibulin 1 isoform C	gi4503663	1-2
Complement C4d	gi223961	2-3
Fetuin A	gi156523970	1-2
Alpha-1 antichymotrypsin	gi112874	1-2
Integrin alpha-IIb	tr|B7WPB5|B7WPB5_HUMAN	2-3
Cytotoxic T-lymphocyte protein 4	tr|Q569I7|Q569I7_HUMAN	2-3
Calcium/calmodulin-dependent protein kinase type II subunit beta	gi|194391112	1-2
