# Supplementary material for: CSF Proteomics Identifies Specific and Shared Pathways for Multiple Sclerosis Clinical Subtypes
Source: PLoS One. 2015 May 5;10(5):e0122045. doi: 10.1371/journal.pone.0122045 (PMC4420287; doi:10.1371/journal.pone.0122045)
Supplement: S1 Data — Protein list and their corresponding accession numbers and fold changes relative to control master gel spots were given for each individual patient samples. As it is indicated in the manuscript, our methodology is based on the comparison of the identified protein spots between individual patients gels and control gel. To this aim, we performed MALDI-TOF analysis for detection of the protein spots not for all samples, but we compared all patients gel for identified protein spots. Data is also shared via Harvard Dataverse network (doi:10.7910/DVN/28497). (ZIP) [file pone.0122045.s001.zip › S4_Raw Data/RRMS Patients/RRMS-056.xlsx]

## Sheet: Sheet1
Protein Name	Accession Number	Fold Change
Homo sapiens WD repeat domain 59	gi|193787129	1-2
Integrin alpha-IIb	tr|B7WPB5|B7WPB5_HUMAN	1-2
Cytotoxic T-lymphocyte protein 4	tr|Q569I7|Q569I7_HUMAN	1-2
Calcium/calmodulin-dependent protein kinase type II subunit beta	gi|194391112	2-3
Dyslexia-associated protein KIAA0319-like protein	gi|158259857	1-2
Coiled-coil domain-containing protein 171	sp|Q6TFL3|CI093_HUMAN	2-3
Insulin-like growth factor-binding protein 3	sp|P20570|YVKB_VACCC	2-3
Rho-related GTP-binding protein Rho6	tr|Q8TCD0|Q8TCD0_HUMAN	2-3
Vesicle-associated membrane protein 2	tr|Q7L876|Q7L876_HUMAN	2-3
Cdc42-interacting protein 4	gi|28590	1-2
Cyclic AMP-dependent transcription factor ATF-7	sp|Q9UI66|CI038_HUMAN	1-2
C-C motif chemokine 24	tr|A6NH40|A6NH40_HUMAN	1-2
Platelet glycoprotein 4	tr|A6NKU1|A6NKU1_HUMAN	1-2
CUGBP Elav-like family member 2	tr|Q6N095|Q6N095_HUMAN	1-2
P3 protein	tr|Q6N093|Q6N093_HUMAN	2-3
unnamed protein product [Homo sapiens]	gi|194375550	2-3
apolipoprotein A-IV precursor [Homo sapiens]	gi|178779	2-3
albumin, isoform CRA_h [Homo sapiens]	gi|119626071	2-3
Chain A, Alpha1-Antitrypsin	gi|157831596	1-2
RecName: Full=Serotransferrin; Short=Transferrin; AltName: Full=Beta-1 metal-binding globulin; AltN	gi|313104271	3-4
alpha 2 macroglobulin [Homo sapiens]	gi|46812315	1-2
DHX57 protein [Homo sapiens]	gi|40850932	2-3
Chain A, Crystal Structure Of Human Alpha 1 Acid Glycoprotein	gi|215794600	1-2
albumin-like [Homo sapiens]	gi|763431	3-4
PRO2619 [Homo sapiens]	gi|11493459	2-3
albumin, isoform CRA_s [Homo sapiens]	gi|119626082	2-3
Nucleolin	gi55956788	1-2
Vit.D binding	gi32483410	2-3
Kallikrein 6	gi21466131	2-3
Contactin	gi414791	2-3
putative myosin 15B	gi150384690	1-2
amyloid beta A4 protein	gi41406057	1-2
Immunoglobulin kappa variable (IGKV1)	gi21669539	1-2
Immunoglobulin kappa constant (IGKC)	gi125145	2-3
