# Supplementary material for: CSF Proteomics Identifies Specific and Shared Pathways for Multiple Sclerosis Clinical Subtypes
Source: PLoS One. 2015 May 5;10(5):e0122045. doi: 10.1371/journal.pone.0122045 (PMC4420287; doi:10.1371/journal.pone.0122045)
Supplement: S1 Data — Protein list and their corresponding accession numbers and fold changes relative to control master gel spots were given for each individual patient samples. As it is indicated in the manuscript, our methodology is based on the comparison of the identified protein spots between individual patients gels and control gel. To this aim, we performed MALDI-TOF analysis for detection of the protein spots not for all samples, but we compared all patients gel for identified protein spots. Data is also shared via Harvard Dataverse network (doi:10.7910/DVN/28497). (ZIP) [file pone.0122045.s001.zip › S4_Raw Data/RRMS Patients/RRMS-057.xlsx]

## Sheet: Sheet1
Protein Name	Accession Number	Fold Change
Integrin alpha-IIb	tr|B7WPB5|B7WPB5_HUMAN	1-2
Human androgen-induced prostate proliferative shutoff associated protein (AS3)	gi|21758324	1-2
Human skeletal mRNA for myosin heavy chain light meromyosin region	gi|1335218	1-2
Annexin A4	gi|194375550	2-3
C1 inhibitor	gi|1340170	2-3
Leukotriene A-4 hydrolase	gi|194374381	3-4
Homo sapiens WD repeat domain 59	gi|193787129	2-3
Nucleolin	gi55956788	2-3
Vit.D binding	gi32483410	2-3
Chain A, Dna Polymerase Beta With A Gapped Dnd Substrate And Dtmp(Cf2)pp	gi|229597882	1-2
PRO2619 [Homo sapiens]	gi|11493459	1-2
alpha 2 macroglobulin [Homo sapiens]	gi|46812315	1-2
RecName: Full=Serotransferrin; Short=Transferrin; AltName: Full=Beta-1 metal-binding globulin; AltN	gi|313104271	2-3
albumin, isoform CRA_h [Homo sapiens]	gi|119626071	1-2
albumin, isoform CRA_s [Homo sapiens]	gi|119626082	2-3
hCG2038441 [Homo sapiens]	gi|119584862	2-3
Chain A, Alpha1-Antitrypsin	gi|157831596	2-3
PRO2044 [Homo sapiens]	gi|6650826	2-3
albumin-like [Homo sapiens]	gi|763431	2-3
immunoglobulin heavy chain constant alpha 1 membrane bound isoform 2 [Homo sapiens]	gi|169249225	3-4
Complement C4d	gi223961	1-2
Fetuin A	gi156523970	2-3
Alpha-1 antichymotrypsin	gi112874	1-2
Chain A, Tertiary Structures Of Three Amyloidogenic Transthyretin Variants And Implications For Amy	gi|2098257	1-2
Apolipoprotein E OS=Homo sapiens GN=APOE PE=1 SV=1	tr|Q9Y355|Q9Y355	2-3
alpha 2 macroglobulin [Homo sapiens]	gi|46812315	2-3
apolipoprotein A-IV precursor [Homo sapiens]	gi|178779	1-2
albumin [human, Peptide Partial Mutant, 25 aa]	gi|247527	2-3
Chain A, Crystal Structure Of Human Alpha 1 Acid Glycoprotein	gi|215794600	2-3
alpha-1-B-glycoprotein - human	gi|69990	2-3
Chitinase 3 like protein	gi61741895	1-2
neuronal cell adhesion molecule	gi51095143	1-2
Alpha-1 antichymotrypsin	gi112874	1-2
14-3-3 protein	gi531590	2-3
