# Supplementary material for: CSF Proteomics Identifies Specific and Shared Pathways for Multiple Sclerosis Clinical Subtypes
Source: PLoS One. 2015 May 5;10(5):e0122045. doi: 10.1371/journal.pone.0122045 (PMC4420287; doi:10.1371/journal.pone.0122045)
Supplement: S1 Data — Protein list and their corresponding accession numbers and fold changes relative to control master gel spots were given for each individual patient samples. As it is indicated in the manuscript, our methodology is based on the comparison of the identified protein spots between individual patients gels and control gel. To this aim, we performed MALDI-TOF analysis for detection of the protein spots not for all samples, but we compared all patients gel for identified protein spots. Data is also shared via Harvard Dataverse network (doi:10.7910/DVN/28497). (ZIP) [file pone.0122045.s001.zip › S4_Raw Data/RRMS Patients/RRMS-059.xlsx]

## Sheet: Sheet1
Protein Name	Accession Number	Fold Change
alpha 2 macroglobulin [Homo sapiens]	gi|46812315	3-4
Chain F, Crystal Structure Of Complement C3b In Complex With Factor B	gi|317455070	1-2
Apolipoprotein E OS=Homo sapiens GN=APOE PE=1 SV=1	tr|Q9Y355|Q9Y355	2-3
MAP9 protein [Homo sapiens]	gi|116283343	1-2
Chain C, Complex Of Ttr And Rbp4 And Oleic Acid	gi|305677617	3-4
RecName: Full=Serotransferrin; Short=Transferrin; AltName: Full=Beta-1 metal-binding globulin; AltN	gi|313104271	2-3
Chain A, Dna Polymerase Beta With A Gapped Dnd Substrate And Dtmp(Cf2)pp	gi|229597882	2-3
Chain A, Crystal Structure Of Human Alpha 1 Acid Glycoprotein	gi|215794600	2-3
Chain C, Complex Of Ttr And Rbp4 And Oleic Acid	gi|305677617	2-3
Ig G3m(g) pFc HER	gi|222995	3-4
Chain A, Solution Structure Of Double Super Helix Model	gi|293651900	1-2
albumin, isoform CRA_h [Homo sapiens]	gi|119626071	1-2
Chain A, Alpha1-Antitrypsin	gi|157831596	1-2
DHX57 protein [Homo sapiens]	gi|40850932	1-2
prostaglandin D2 synthase 21kDa (brain) [Homo sapiens]	gi|55962673	2-3
apolipoprotein A-IV precursor [Homo sapiens]	gi|178779	1-2
Chain B, Molecular Basis For Complement Recognition And Inhibition Determined By Crystallographic S	gi|305677899	3-4
Chain F, Crystal Structure Of Complement C3b In Complex With Factor B	gi|317455070	1-2
Igl chain VLJ	gi21669631	1-2
phosphatidylethanolamine binding protein	gi406290	1-2
plasma retinol binding protein	gi62298174	2-3
Haptoglobulin	gi3337390	1-2
Coiled-coil domain-containing protein 171	sp|Q6TFL3|CI093_HUMAN	2-3
Insulin-like growth factor-binding protein 3	sp|P20570|YVKB_VACCC	1-2
Rho-related GTP-binding protein Rho6	tr|Q8TCD0|Q8TCD0_HUMAN	2-3
Vesicle-associated membrane protein 2	tr|Q7L876|Q7L876_HUMAN	2-3
Cdc42-interacting protein 4	gi|28590	2-3
Cyclic AMP-dependent transcription factor ATF-7	sp|Q9UI66|CI038_HUMAN	1-2
CUGBP Elav-like family member 2	tr|Q6N095|Q6N095_HUMAN	1-2
P3 protein	tr|Q6N093|Q6N093_HUMAN	2-3
Ig G1 H Nie	gi|229601	2-3
unnamed protein product [Homo sapiens]	gi|284388777	1-2
C1-inhibitor [Homo sapiens]	gi|179617	1-2
albumin, isoform CRA_h [Homo sapiens]	gi|119626071	1-2
immunoglobulin light chain [Homo sapiens]	gi|149673887	2-3
immunoglobulin variable region [Homo sapiens]	gi|323433034	1-2
CUGBP Elav-like family member 2	tr|Q6N095|Q6N095_HUMAN	1-2
P3 protein	tr|Q6N093|Q6N093_HUMAN	2-3
