# Supplementary material for: CSF Proteomics Identifies Specific and Shared Pathways for Multiple Sclerosis Clinical Subtypes
Source: PLoS One. 2015 May 5;10(5):e0122045. doi: 10.1371/journal.pone.0122045 (PMC4420287; doi:10.1371/journal.pone.0122045)
Supplement: S1 Data — Protein list and their corresponding accession numbers and fold changes relative to control master gel spots were given for each individual patient samples. As it is indicated in the manuscript, our methodology is based on the comparison of the identified protein spots between individual patients gels and control gel. To this aim, we performed MALDI-TOF analysis for detection of the protein spots not for all samples, but we compared all patients gel for identified protein spots. Data is also shared via Harvard Dataverse network (doi:10.7910/DVN/28497). (ZIP) [file pone.0122045.s001.zip › S4_Raw Data/RRMS Patients/RRMS-060.xlsx]

## Sheet: Sheet1
Protein Name	Accession Number	Fold Change
Chain A, Crystal Structure Of Human Serum Albumin Complexed With Myristic Acid And Lysophosphatidyl	gi|228311905	1-2
MAP9 protein [Homo sapiens]	gi|116283343	2-3
Chain F, Crystal Structure Of Complement C3b In Complex With Factor B	gi|317455070	1-2
apolipoprotein A-IV precursor [Homo sapiens]	gi|178779	2-3
cyclin G associated kinase, isoform CRA_b [Homo sapiens]	gi|119603051	1-2
unnamed protein product [Homo sapiens]	gi|194375550	1-2
Contactin	gi414791	2-3
Chain A, Dna Polymerase Beta With A Gapped Dnd Substrate And Dtmp(Cf2)pp	gi|229597882	2-3
Chain A, Germline V-Genes Sculpt The Binding Site Of A Family Of Antibodies Neutralizing Human Cyto	gi|258588258	2-3
Chain A, Crystal Structure Of Human Alpha 1 Acid Glycoprotein	gi|215794600	1-2
Chain A, Solution Structure Of Double Super Helix Model	gi|293651900	1-2
albumin, isoform CRA_s [Homo sapiens]	gi|119626082	2-3
DHX57 protein [Homo sapiens]	gi|40850932	1-2
alpha 2 macroglobulin [Homo sapiens]	gi|46812315	3-4
albumin, isoform CRA_h [Homo sapiens]	gi|119626071	2-3
Apolipoprotein E OS=Homo sapiens GN=APOE PE=1 SV=1	tr|Q9Y355|Q9Y355	2-3
prostaglandin D2 synthase 21kDa (brain) [Homo sapiens]	gi|55962673	2-3
Chain A, Alpha1-Antitrypsin	gi|157831596	2-3
Nucleolin	gi55956788	3-4
Vit.D binding	gi32483410	2-3
Kallikrein 6	gi21466131	2-3
Contactin	gi414791	1-2
putative myosin 15B	gi150384690	1-2
amyloid beta A4 protein	gi41406057	2-3
Immunoglobulin kappa variable (IGKV1)	gi21669539	2-3
Immunoglobulin kappa constant (IGKC)	gi125145	1-2
Clusterin	gi4502905	2-3
Angiotensinogen	gi4557287	2-3
Apolipoprotein AI	gi4557321	2-3
ceruloplasmin	gi4557485	1-2
Fibulin 1 isoform D	gi5922009	1-2
Fibulin 1 isoform C	gi4503663	1-2
Complement C4d	gi223961	2-3
Fetuin A	gi156523970	2-3
Alpha-1 antichymotrypsin	gi112874	1-2
Signal recognition particle 14 kDa protein	sp|P16840|US05_HCMVA	1-2
Cytotoxic T-lymphocyte protein 4	tr|Q569I7|Q569I7_HUMAN	1-2
