# Supplementary material for: CSF Proteomics Identifies Specific and Shared Pathways for Multiple Sclerosis Clinical Subtypes
Source: PLoS One. 2015 May 5;10(5):e0122045. doi: 10.1371/journal.pone.0122045 (PMC4420287; doi:10.1371/journal.pone.0122045)
Supplement: S1 Data — Protein list and their corresponding accession numbers and fold changes relative to control master gel spots were given for each individual patient samples. As it is indicated in the manuscript, our methodology is based on the comparison of the identified protein spots between individual patients gels and control gel. To this aim, we performed MALDI-TOF analysis for detection of the protein spots not for all samples, but we compared all patients gel for identified protein spots. Data is also shared via Harvard Dataverse network (doi:10.7910/DVN/28497). (ZIP) [file pone.0122045.s001.zip › S4_Raw Data/RRMS Patients/RRMS-064.xlsx]

## Sheet: Sheet1
Protein Name	Accession Number	Fold Change
Chain F, Crystal Structure Of Complement C3b In Complex With Factor B	gi|317455070	2-3
Fibulin 1 isoform D	gi5922009	2-3
cyclin G associated kinase, isoform CRA_b [Homo sapiens]	gi|119603051	1-2
unnamed protein product [Homo sapiens]	gi|194375550	2-3
Chain A, Dna Polymerase Beta With A Gapped Dnd Substrate And Dtmp(Cf2)pp	gi|229597882	1-2
MAP9 protein [Homo sapiens]	gi|116283343	2-3
Chain C, Complex Of Ttr And Rbp4 And Oleic Acid	gi|305677617	1-2
Vit.D binding	gi32483410	2-3
Chain A, Crystal Structure Of Human Alpha 1 Acid Glycoprotein	gi|215794600	2-3
alpha-1-B-glycoprotein - human	gi|69990	1-2
RecName: Full=Serotransferrin; Short=Transferrin; AltName: Full=Beta-1 metal-binding globulin; AltN	gi|313104271	1-2
Kallikrein 6	gi21466131	2-3
PRO2619 [Homo sapiens]	gi|11493459	2-3
alpha 2 macroglobulin [Homo sapiens]	gi|46812315	4-5
Leucine rich alpha 2 glycoprotein	gi16418467	2-3
albumin, isoform CRA_h [Homo sapiens]	gi|119626071	1-2
albumin, isoform CRA_s [Homo sapiens]	gi|119626082	2-3
Chain A, Crystal Structure Of Human Alpha 1 Acid Glycoprotein	gi|215794600	1-2
prostaglandin D2 synthase 21kDa (brain) [Homo sapiens]	gi|55962673	3-4
Chain A, Alpha1-Antitrypsin	gi|157831596	2-3
Chain A, Tertiary Structures Of Three Amyloidogenic Transthyretin Variants And Implications For Amy	gi|2098257	2-3
Apolipoprotein E OS=Homo sapiens GN=APOE PE=1 SV=1	tr|Q9Y355|Q9Y355	2-3
alpha 2 macroglobulin [Homo sapiens]	gi|46812315	1-2
apolipoprotein A-IV precursor [Homo sapiens]	gi|178779	1-2
Alpha-1 antichymotrypsin	gi112874	1-2
14-3-3 protein	gi531590	1-2
annexin-1	gi113944	3-4
Human androgen-induced prostate proliferative shutoff associated protein (AS3)	gi|21758324	2-3
Human skeletal mRNA for myosin heavy chain light meromyosin region	gi|1335218	2-3
Annexin A4	gi|194375550	2-3
C1 inhibitor	gi|1340170	1-2
