# Supplementary material for: CSF Proteomics Identifies Specific and Shared Pathways for Multiple Sclerosis Clinical Subtypes
Source: PLoS One. 2015 May 5;10(5):e0122045. doi: 10.1371/journal.pone.0122045 (PMC4420287; doi:10.1371/journal.pone.0122045)
Supplement: S1 Data — Protein list and their corresponding accession numbers and fold changes relative to control master gel spots were given for each individual patient samples. As it is indicated in the manuscript, our methodology is based on the comparison of the identified protein spots between individual patients gels and control gel. To this aim, we performed MALDI-TOF analysis for detection of the protein spots not for all samples, but we compared all patients gel for identified protein spots. Data is also shared via Harvard Dataverse network (doi:10.7910/DVN/28497). (ZIP) [file pone.0122045.s001.zip › S4_Raw Data/RRMS Patients/RRMS-065.xlsx]

## Sheet: Sheet1
Protein Name	Accession Number	Fold Change
unnamed protein product [Homo sapiens]	gi|21758324	1-2
Chain A, Human Transferrin N-Lobe Mutant H249e	gi|6980467	1-2
albumin, isoform CRA_o [Homo sapiens]	gi|119626078	1-2
anti-Rh(D) antibody immunoglobulin heavy chain variable region [Homo sapiens]	gi|93007610	3-4
Ig gamma 2 H chain, BUR [human, Peptide Mutant, 348 aa]	gi|243169	1-2
Chain A, The 1.6 A Crystal Structure Of Human Bruton's Tyrosine Kinase Bound To A Pyrrolopyrimidine	gi|284055568	2-3
albumin, isoform CRA_h [Homo sapiens]	gi|119626071	2-3
alpha-1-B-glycoprotein - human	gi|69990	2-3
alloalbumin Venezia [Homo sapiens]	gi|178345	3-4
Apolipoprotein E OS=Homo sapiens GN=APOE PE=1 SV=1	tr|Q9Y355|Q9Y355	1-2
Chain A, Solution Structure Of Double Super Helix Model	gi|293651900	1-2
albumin, isoform CRA_s [Homo sapiens]	gi|119626082	1-2
Chain A, Alpha1-Antitrypsin	gi|157831596	1-2
alpha 2 macroglobulin [Homo sapiens]	gi|46812315	2-3
C1-inhibitor [Homo sapiens]	gi|179617	1-2
PRO2044 [Homo sapiens]	gi|6650826	3-4
PRO1708 [Homo sapiens]	gi|7959791	1-2
Chain A, Crystal Structure Of The Transthyretin Mutant Ttr C10aY114C	gi|31615374	1-2
Chain A, Germline V-Genes Sculpt The Binding Site Of A Family Of Antibodies Neutralizing Human Cyto	gi|258588258	1-2
Chain A, 2.0 Angstrom Structure Of Intact Alpha-1-Antitrypsin: A Canonical Template For Active Serp	gi|6137432	2-3
MAP9 protein [Homo sapiens]	gi|116283343	1-2
Chain F, Crystal Structure Of Complement C3b In Complex With Factor B	gi|317455070	2-3
apolipoprotein A-IV precursor [Homo sapiens]	gi|178779	1-2
prostaglandin D2 synthase 21kDa (brain) [Homo sapiens]	gi|55962673	2-3
cyclin G associated kinase, isoform CRA_b [Homo sapiens]	gi|119603051	2-3
unnamed protein product [Homo sapiens]	gi|194375550	2-3
Inter-alpha-trypsin inhibitor heavy chain H1	tr|A6NBZ8|A6NBZ8_HUMAN	1-2
Cyclic AMP-dependent transcription factor ATF-7	sp|Q9UI66|CI038_HUMAN	1-2
Protein POF1B	gi|158258947	2-3
Signal recognition particle 14 kDa protein	sp|P16840|US05_HCMVA	2-3
Cytotoxic T-lymphocyte protein 4	tr|Q569I7|Q569I7_HUMAN	1-2
Fibroblast growth factor receptor substrate 3	tr|B7WNR0|B7WNR0_HUMAN	1-2
Nucleolin	gi55956788	1-2
Vit.D binding	gi32483410	2-3
Kallikrein 6	gi21466131	1-2
Contactin	gi414791	1-2
putative myosin 15B	gi150384690	2-3
amyloid beta A4 protein	gi41406057	2-3
Immunoglobulin kappa variable (IGKV1)	gi21669539	1-2
