# Supplementary material for: CSF Proteomics Identifies Specific and Shared Pathways for Multiple Sclerosis Clinical Subtypes
Source: PLoS One. 2015 May 5;10(5):e0122045. doi: 10.1371/journal.pone.0122045 (PMC4420287; doi:10.1371/journal.pone.0122045)
Supplement: S1 Data — Protein list and their corresponding accession numbers and fold changes relative to control master gel spots were given for each individual patient samples. As it is indicated in the manuscript, our methodology is based on the comparison of the identified protein spots between individual patients gels and control gel. To this aim, we performed MALDI-TOF analysis for detection of the protein spots not for all samples, but we compared all patients gel for identified protein spots. Data is also shared via Harvard Dataverse network (doi:10.7910/DVN/28497). (ZIP) [file pone.0122045.s001.zip › S4_Raw Data/RRMS Patients/RRMS-067.xlsx]

## Sheet: Sheet1
Protein Name	Accession Number	Fold Change
Apolipoprotein E OS=Homo sapiens GN=APOE PE=1 SV=1	tr|Q9Y355|Q9Y355	3-4
apolipoprotein A-IV precursor [Homo sapiens]	gi|178779	3-4
albumin, isoform CRA_h [Homo sapiens]	gi|119626071	2-3
Chain A, Alpha1-Antitrypsin	gi|157831596	2-3
alpha 2 macroglobulin [Homo sapiens]	gi|46812315	2-3
DHX57 protein [Homo sapiens]	gi|40850932	2-3
unnamed protein product [Homo sapiens]	gi|300621695	2-3
Chain A, Crystal Structure Of Human Alpha 1 Acid Glycoprotein	gi|215794600	3-4
PRO2619 [Homo sapiens]	gi|11493459	2-3
Titin-cap (telethonin) [Homo sapiens]	gi|15426456	2-3
albumin [human, Peptide Partial Mutant, 25 aa]	gi|247527	3-4
immunoglobulin light chain [Homo sapiens]	gi|149673891	1-2
prostaglandin D2 synthase 21kDa (brain) [Homo sapiens]	gi|55962673	1-2
PRO2675 [Homo sapiens]	gi|7770217	1-2
PRO2044 [Homo sapiens]	gi|6650826	2-3
Chain A, Crystal Structure Of The Transthyretin Mutant Ttr C10aY114C	gi|31615374	3-4
Chain A, Crystal Structure Of The Apo Form Of Human Wild-Type Transthyretin	gi|224510585	2-3
Ig heavy chain V region - human (fragment)	gi|478652	2-3
albumin-like [Homo sapiens]	gi|763431	3-4
immunoglobulin heavy chain constant alpha 1 membrane bound isoform 2 [Homo sapiens]	gi|169249225	1-2
Chain A, 2.0 Angstrom Structure Of Intact Alpha-1-Antitrypsin: A Canonical Template For Active Serp	gi|6137432	1-2
unnamed protein product [Homo sapiens]	gi|21758324	2-3
Chain A, Human Transferrin N-Lobe Mutant H249e	gi|6980467	2-3
albumin, isoform CRA_o [Homo sapiens]	gi|119626078	1-2
anti-Rh(D) antibody immunoglobulin heavy chain variable region [Homo sapiens]	gi|93007610	2-3
Ig gamma 2 H chain, BUR [human, Peptide Mutant, 348 aa]	gi|243169	1-2
Chain A, The 1.6 A Crystal Structure Of Human Bruton's Tyrosine Kinase Bound To A Pyrrolopyrimidine	gi|284055568	2-3
alpha-1-B-glycoprotein - human	gi|69990	2-3
alloalbumin Venezia [Homo sapiens]	gi|178345	2-3
hypothetical protein [Homo sapiens]	gi|51476390	1-2
C1-inhibitor [Homo sapiens]	gi|179617	1-2
immunoglobulin light chain [Homo sapiens]	gi|149673887	2-3
immunoglobulin variable region [Homo sapiens]	gi|323433034	2-3
unnamed protein product [Homo sapiens]	gi|215415638	1-2
P3 protein	tr|Q6N093|Q6N093_HUMAN	2-3
Human androgen-induced prostate proliferative shutoff associated protein (AS3)	gi|21758324	1-2
Human skeletal mRNA for myosin heavy chain light meromyosin region	gi|1335218	1-2
Annexin A4	gi|194375550	2-3
C1 inhibitor	gi|1340170	1-2
Leukotriene A-4 hydrolase	gi|194374381	2-3
Homo sapiens WD repeat domain 59	gi|193787129	1-2
